# Supplementary material for: 4-{(Z)-2-[(E)-Benzyl­idenehydrazinyl­idene]-3,6-dihydro-2H-1,3,4-thia­diazin-5-yl}-3-phenyl-1,2,3-oxadiazol-3-ium-5-olate
Source: Acta Crystallogr Sect E Struct Rep Online. 2011 Mar 26;67(Pt 4):o977–8. doi: 10.1107/S1600536811010609 (PMC3100016; doi:10.1107/S1600536811010609)
Supplement: Supplementary file 2 [file e-67-0o977-Isup2.hkl]

# 
# h,k,l, Fc-squared, Fo-squared, sigma(Fo-squared) and status flag 
# 
data_I
_shelx_title ' a in P-1' 
_shelx_refln_list_code          4 
_shelx_F_calc_maximum      131.23 
_exptl_crystal_F_000       392.00 
_reflns_d_resolution_high  0.6196 
 
loop_ 
 _symmetry_equiv_pos_as_xyz 
 'x, y, z' 
 '-x, -y, -z' 
 
_cell_length_a     6.8752 
_cell_length_b    10.1335 
_cell_length_c    12.7374 
_cell_angle_alpha  78.578 
_cell_angle_beta   88.984 
_cell_angle_gamma  85.874 
 
_shelx_F_squared_multiplier     1.000 
 
loop_ 
 _refln_index_h 
 _refln_index_k 
 _refln_index_l 
 _refln_F_squared_calc 
 _refln_F_squared_meas 
 _refln_F_squared_sigma 
 _refln_observed_status 
   1   0   0      879.35      865.64     20.02 o 
   2   0   0     3772.02     3873.68     89.97 o 
   4   0   0        3.40        6.00      0.60 o 
   5   0   0       54.27       48.94      1.36 o 
   6   0   0      221.30      213.24      4.54 o 
   7   0   0      111.02      112.78      2.63 o 
   8   0   0      118.98      106.89      4.84 o 
  -7   1   0        0.02       -0.04      0.38 o 
  -6   1   0      151.73      168.66      3.21 o 
  -5   1   0      236.58      252.43      4.17 o 
  -4   1   0     2183.05     2391.07     31.93 o 
  -3   1   0      453.04      498.64      8.59 o 
  -2   1   0      347.01      369.79      6.32 o 
  -1   1   0      330.72      363.33      8.50 o 
   0   1   0     2780.46     2841.37     60.64 o 
   2   1   0     3635.27     3644.19     84.06 o 
   3   1   0       62.46       79.69     12.45 o 
   4   1   0      747.37      755.59     13.12 o 
   5   1   0       87.33      104.39      2.75 o 
   6   1   0        5.37        6.27      1.24 o 
   7   1   0       34.63       29.29      2.31 o 
   8   1   0       18.75       17.38      1.08 o 
   9   1   0       68.09       69.77      2.95 o 
  -9   2   0       65.15       63.14      1.99 o 
  -8   2   0        1.50        2.86      0.49 o 
  -7   2   0      505.23      502.50     11.27 o 
  -6   2   0       34.49       32.19      1.16 o 
  -5   2   0       92.55       76.34      1.27 o 
  -4   2   0      246.27      230.87      3.74 o 
  -3   2   0       42.19       55.15      1.16 o 
  -2   2   0      128.09      118.16      3.20 o 
  -1   2   0      823.62     1010.83     23.24 o 
   0   2   0      433.77      467.92      7.54 o 
   2   2   0      425.65      477.12     11.73 o 
   3   2   0      304.38      395.24     10.14 o 
   4   2   0      535.47      587.70     21.94 o 
   5   2   0      196.24      182.77      4.17 o 
   6   2   0      125.83      138.93      4.84 o 
   7   2   0       53.04       52.38      2.34 o 
   8   2   0      137.73      145.04      2.95 o 
   9   2   0        5.15        6.21      1.14 o 
 -10   3   0       11.96       13.44      0.94 o 
  -9   3   0        9.31        9.93      0.64 o 
  -8   3   0       40.18       39.54      1.08 o 
  -7   3   0       34.61       35.70      0.95 o 
  -6   3   0        7.34        7.95      0.66 o 
  -5   3   0       21.67       22.07      0.55 o 
  -4   3   0      274.47      302.67      3.57 o 
  -3   3   0      477.80      507.42      8.15 o 
  -2   3   0      221.37      261.60     10.17 o 
  -1   3   0       45.61       47.10      1.12 o 
   0   3   0     1074.18     1119.79     14.20 o 
   1   3   0      496.31      502.90      5.94 o 
   3   3   0      433.92      460.60      8.34 o 
   4   3   0      276.07      250.89      4.24 o 
   5   3   0      166.78      140.32      2.09 o 
   6   3   0        4.85        4.67      0.33 o 
   7   3   0      223.10      186.59      3.77 o 
   8   3   0       63.22       63.24      1.35 o 
   9   3   0        0.02       -0.65      0.33 o 
  10   3   0        9.21        7.52      0.67 o 
 -10   4   0        0.57       -0.21      0.41 o 
  -9   4   0        9.66        8.97      0.71 o 
  -8   4   0       59.59       58.67      1.55 o 
  -7   4   0      224.28      230.26      3.96 o 
  -6   4   0       16.22       17.53      0.74 o 
  -5   4   0      381.21      408.12      4.85 o 
  -4   4   0      197.95      190.85      2.90 o 
  -3   4   0      405.49      443.47      8.46 o 
  -2   4   0       51.80       50.24      1.00 o 
  -1   4   0     1300.97     1471.66     16.25 o 
   0   4   0      162.48      185.30      1.92 o 
   1   4   0     1473.71     1399.17     58.01 o 
   2   4   0       58.29       60.20      1.12 o 
   3   4   0      687.50      786.56     19.44 o 
   4   4   0       59.87       65.69      1.78 o 
   5   4   0       47.55       59.66      1.24 o 
   6   4   0       75.71       81.93      1.58 o 
   7   4   0       22.85       19.47      0.80 o 
   8   4   0      111.41      116.13      2.81 o 
   9   4   0      101.21      103.68      1.97 o 
  10   4   0        0.31        0.14      0.50 o 
 -10   5   0        0.01        0.12      0.51 o 
  -9   5   0       79.94       81.01      2.10 o 
  -8   5   0       91.48       91.13      2.20 o 
  -7   5   0        0.83        0.97      0.41 o 
  -6   5   0        2.06        2.26      0.62 o 
  -5   5   0      825.33      844.86     12.67 o 
  -4   5   0        1.33        3.65      0.39 o 
  -3   5   0     1258.32     1276.32     38.80 o 
  -2   5   0     1017.45     1072.51     10.53 o 
  -1   5   0      286.90      310.61      3.40 o 
   0   5   0       48.84       36.63      0.69 o 
   1   5   0       30.62       37.34      0.64 o 
   2   5   0       21.57       33.70      0.61 o 
   3   5   0      403.13      389.95      5.26 o 
   4   5   0        8.89        4.89      0.98 o 
   5   5   0      250.87      207.13      3.08 o 
   6   5   0       76.25       54.83      1.33 o 
   7   5   0        0.21        0.18      0.32 o 
   8   5   0        4.95        4.73      0.73 o 
   9   5   0        5.88        6.81      0.67 o 
  10   5   0       32.82       34.04      1.45 o 
  -9   6   0       45.34       48.07      1.68 o 
  -8   6   0        0.88        0.30      0.48 o 
  -7   6   0      447.95      451.87      7.53 o 
  -6   6   0       19.77       19.37      1.00 o 
  -5   6   0      656.72      655.38     10.86 o 
  -4   6   0       68.41       78.41      2.04 o 
  -3   6   0      116.93      117.41      2.18 o 
  -2   6   0        8.36       12.45      0.43 o 
  -1   6   0      217.77      240.85      2.52 o 
   0   6   0       38.86       35.33      0.65 o 
   1   6   0     1183.76     1187.13     10.08 o 
   2   6   0       67.83       79.25      1.00 o 
   3   6   0      100.74      115.51      1.60 o 
   4   6   0       20.03       19.32      0.96 o 
   5   6   0       77.08       62.62      1.43 o 
   6   6   0        1.45       -0.15      0.30 o 
   7   6   0       19.09       14.90      0.98 o 
   8   6   0       24.99       20.88      1.27 o 
   9   6   0      124.16      130.90      2.66 o 
  10   6   0       18.60       18.73      1.22 o 
  -9   7   0        6.82        7.05      0.88 o 
  -8   7   0       40.10       41.38      1.65 o 
  -7   7   0       72.49       80.64      2.27 o 
  -6   7   0        1.73        1.00      0.46 o 
  -5   7   0      289.84      291.01      9.43 o 
  -4   7   0       49.75       54.82      1.68 o 
  -3   7   0      150.61      142.44      2.18 o 
  -2   7   0      111.13      104.01      1.35 o 
  -1   7   0      150.94      164.82      1.54 o 
   0   7   0      677.43      649.12      5.34 o 
   1   7   0      257.71      276.75      2.72 o 
   2   7   0      426.35      427.94      3.41 o 
   3   7   0      103.89      109.79      1.39 o 
   4   7   0      530.45      482.81      5.39 o 
   5   7   0      414.25      390.49      5.34 o 
   6   7   0       34.90       34.04      1.14 o 
   7   7   0      249.51      245.72      3.93 o 
   8   7   0       36.64       34.09      1.28 o 
   9   7   0      365.00      357.82      6.09 o 
  10   7   0       39.67       37.64      1.89 o 
  -9   8   0       52.73       54.04      2.06 o 
  -8   8   0        1.90        2.17      0.82 o 
  -7   8   0        4.49        3.36      0.67 o 
  -6   8   0      107.92      111.71      2.94 o 
  -5   8   0        2.43        2.05      0.54 o 
  -4   8   0      166.07      171.35      3.67 o 
  -3   8   0      160.21      141.42      3.60 o 
  -2   8   0       51.17       57.08      0.98 o 
  -1   8   0        0.04        1.35      0.18 o 
   0   8   0       29.27       28.35      0.59 o 
   1   8   0      131.10      118.07      1.26 o 
   2   8   0     1397.07     1323.82      9.81 o 
   3   8   0      166.39      153.97      1.73 o 
   4   8   0       24.93       19.88      0.74 o 
   5   8   0       19.93       21.54      1.27 o 
   6   8   0       48.76       51.92      1.85 o 
   7   8   0      101.13      100.34      2.23 o 
   8   8   0      176.54      176.30      3.28 o 
   9   8   0       96.97       97.57      2.61 o 
  -8   9   0       10.38       12.09      1.40 o 
  -7   9   0       27.08       27.39      2.63 o 
  -6   9   0        1.65        0.71      0.77 o 
  -5   9   0      131.96      139.51      3.41 o 
  -4   9   0        0.05        0.54      0.47 o 
  -3   9   0       69.35       60.11      1.98 o 
  -2   9   0        8.48       11.49      0.50 o 
  -1   9   0        7.65        6.20      0.30 o 
   0   9   0       13.67        6.12      0.31 o 
   1   9   0        0.64        0.16      0.19 o 
   2   9   0       49.33       60.33      1.07 o 
   3   9   0        7.22        4.91      0.37 o 
   4   9   0      365.08      346.37      4.19 o 
   5   9   0       56.99       52.99      1.69 o 
   6   9   0      197.51      212.06      4.07 o 
   7   9   0        1.64        1.70      0.64 o 
   8   9   0        0.48        0.32      0.58 o 
   9   9   0       80.98       89.76      2.95 o 
  -8  10   0       14.70       17.13      2.72 o 
  -7  10   0       23.53       22.26      1.58 o 
  -6  10   0      153.25      155.33      3.88 o 
  -5  10   0      147.02      151.00      3.76 o 
  -4  10   0        2.63        4.14      0.84 o 
  -3  10   0       37.37       39.07      1.42 o 
  -2  10   0        2.90        0.47      0.34 o 
  -1  10   0       65.02       58.29      0.89 o 
   0  10   0        3.33        2.82      0.29 o 
   1  10   0        5.36        2.30      0.27 o 
   2  10   0      221.24      238.56      2.11 o 
   3  10   0       31.71       33.01      0.73 o 
   4  10   0        4.66        4.89      0.51 o 
   5  10   0       28.97       26.54      1.55 o 
   6  10   0       42.84       39.64      1.59 o 
   7  10   0       88.03       90.13      2.90 o 
   8  10   0       36.46       37.12      1.87 o 
   9  10   0      289.85      290.48      6.42 o 
  -7  11   0        0.35       -0.12      0.63 o 
  -6  11   0        0.48        1.08      0.69 o 
  -5  11   0        4.55        3.96      0.88 o 
  -4  11   0        0.21       -0.18      0.58 o 
  -3  11   0        0.00       -0.13      0.40 o 
  -2  11   0       68.83       73.08      1.66 o 
  -1  11   0        6.16        6.58      0.51 o 
   0  11   0       98.06       98.79      1.31 o 
   1  11   0       63.71       59.34      0.93 o 
   2  11   0       28.86       22.71      0.58 o 
   3  11   0      170.45      157.59      1.94 o 
   4  11   0       17.10       15.68      0.68 o 
   5  11   0       39.57       34.91      1.51 o 
   6  11   0       43.60       44.68      1.77 o 
   7  11   0       23.58       19.98      1.58 o 
   8  11   0        1.82        1.24      1.06 o 
  -6  12   0       39.90       39.71      4.01 o 
  -5  12   0       15.31       17.39      1.54 o 
  -4  12   0        0.07       -0.08      0.56 o 
  -3  12   0       45.77       40.32      1.76 o 
  -2  12   0       26.00       27.94      1.04 o 
  -1  12   0       66.09       70.78      1.40 o 
   0  12   0       13.85       13.95      0.58 o 
   1  12   0      130.67      121.40      1.56 o 
   2  12   0      214.52      223.94      2.43 o 
   3  12   0       16.25       13.69      0.55 o 
   4  12   0      102.44      106.72      1.75 o 
   5  12   0        0.79       -0.44      0.47 o 
   6  12   0        0.01       -1.14      0.57 o 
   7  12   0        8.65        8.33      1.13 o 
  -5  13   0       42.87       42.54      2.14 o 
  -4  13   0      102.64      103.45      4.23 o 
  -3  13   0        7.42        7.27      1.31 o 
  -2  13   0        5.76        6.35      0.62 o 
  -1  13   0        0.44        0.63      0.43 o 
   0  13   0        2.08        1.47      0.34 o 
   1  13   0       13.96       14.49      0.59 o 
   2  13   0        0.83       -0.25      0.32 o 
   3  13   0       15.24       16.21      0.63 o 
   4  13   0       22.77       21.92      0.92 o 
   5  13   0        0.29       -0.17      0.45 o 
   6  13   0        8.71        7.11      1.96 o 
   7  13   0        0.02        0.12      0.69 o 
  -4  14   0       11.14        9.54      1.52 o 
  -3  14   0        5.66        6.86      1.32 o 
  -2  14   0        8.88        9.96      1.42 o 
  -1  14   0       57.60       57.87      1.79 o 
   0  14   0        8.17        8.56      0.78 o 
   1  14   0       14.94       12.09      0.67 o 
   2  14   0       40.09       41.13      1.08 o 
   3  14   0       89.70       99.10      1.75 o 
   4  14   0      203.10      204.78      3.45 o 
   5  14   0       30.49       32.98      1.36 o 
   6  14   0        1.16        1.25      0.69 o 
  -3  15   0       26.22       28.69      2.29 o 
  -2  15   0        8.27        9.28      1.09 o 
  -1  15   0        6.81        6.13      0.75 o 
   0  15   0       30.59       32.01      1.18 o 
   1  15   0       51.08       49.94      1.18 o 
   2  15   0       22.02       23.11      1.02 o 
   3  15   0        5.43        5.02      0.71 o 
   4  15   0       64.75       68.65      1.88 o 
   1  16   0       84.04       92.09      3.30 o 
  -4 -15   1        0.00       -0.81      0.59 o 
  -3 -15   1       15.89       17.27      1.06 o 
  -2 -15   1        0.02       -0.34      0.45 o 
  -1 -15   1        0.52       -0.59      0.45 o 
   0 -15   1       26.45       26.24      1.22 o 
   1 -15   1       15.14       13.34      0.93 o 
   2 -15   1       20.70       17.38      1.39 o 
  -5 -14   1       37.20       39.23      1.50 o 
  -4 -14   1       12.96       12.76      0.96 o 
  -3 -14   1       25.51       26.73      1.08 o 
  -2 -14   1       58.98       57.97      1.21 o 
  -1 -14   1        7.35        6.75      0.53 o 
   0 -14   1        6.59        5.96      0.53 o 
   1 -14   1      126.62      138.61      2.80 o 
   2 -14   1      250.16      252.77      5.92 o 
   3 -14   1       30.06       31.53      2.34 o 
   4 -14   1       49.16       43.10      2.75 o 
  -6 -13   1       52.61       54.98      2.40 o 
  -5 -13   1      111.95      125.08      2.21 o 
  -4 -13   1       43.18       43.58      1.23 o 
  -3 -13   1       33.95       34.48      0.83 o 
  -2 -13   1      449.73      463.46      4.39 o 
  -1 -13   1        4.60        3.84      0.42 o 
   0 -13   1       69.66       67.92      1.30 o 
   1 -13   1       66.78       68.00      1.76 o 
   2 -13   1       98.06       99.27      2.09 o 
   3 -13   1        1.22       -0.07      0.72 o 
   4 -13   1       61.09       61.31      3.17 o 
   5 -13   1       25.84       25.82      2.16 o 
  -7 -12   1       23.27       23.69      1.78 o 
  -6 -12   1      117.99      118.76      3.53 o 
  -5 -12   1      234.35      230.88      3.89 o 
  -4 -12   1        1.31        1.25      0.35 o 
  -3 -12   1       15.13       17.04      0.60 o 
  -2 -12   1        5.04        5.72      0.45 o 
  -1 -12   1      304.51      311.56      3.09 o 
   0 -12   1       55.44       55.11      1.16 o 
   1 -12   1        0.28        0.16      0.31 o 
   2 -12   1        1.63        1.14      0.42 o 
   3 -12   1       37.24       39.89      2.41 o 
   4 -12   1        5.15        4.99      0.74 o 
   5 -12   1        8.48       10.38      1.26 o 
   6 -12   1       59.80       56.58      2.42 o 
  -8 -11   1       72.24       71.65      2.71 o 
  -7 -11   1        9.83       10.71      1.22 o 
  -6 -11   1       20.81       20.01      1.55 o 
  -5 -11   1      126.68      130.60      3.86 o 
  -4 -11   1       33.15       33.60      0.92 o 
  -3 -11   1        0.02       -0.43      0.22 o 
  -2 -11   1      120.13      128.65      1.46 o 
  -1 -11   1      457.75      476.97      4.06 o 
   0 -11   1        6.07        4.95      0.36 o 
   1 -11   1       21.49       21.55      0.63 o 
   2 -11   1        0.43        0.72      0.37 o 
   3 -11   1        4.26        3.64      0.59 o 
   4 -11   1       48.15       46.83      2.61 o 
   5 -11   1      158.24      162.04     12.01 o 
   6 -11   1       96.00      107.08      3.26 o 
   7 -11   1        1.99        1.39      0.79 o 
  -9 -10   1        3.75        4.74      1.99 o 
  -8 -10   1       94.68       92.40      3.01 o 
  -7 -10   1      121.71      120.95      3.45 o 
  -6 -10   1       92.10       87.03      2.40 o 
  -5 -10   1      150.80      151.67      3.26 o 
  -4 -10   1        0.46        0.88      0.38 o 
  -3 -10   1      387.96      359.42      3.58 o 
  -2 -10   1      442.22      436.43      3.69 o 
  -1 -10   1      733.52      672.97      5.42 o 
   0 -10   1      261.76      261.35      2.58 o 
   1 -10   1       54.70       57.44      0.94 o 
   2 -10   1        4.92        3.77      0.38 o 
   3 -10   1       91.11       91.87      2.12 o 
   4 -10   1       53.48       61.55      2.27 o 
   5 -10   1       22.66       24.41      1.72 o 
   6 -10   1       34.94       36.30      1.79 o 
   7 -10   1        5.65        7.12      1.01 o 
   8 -10   1        2.26        1.38      0.74 o 
  -9  -9   1       54.45       54.45      2.27 o 
  -8  -9   1       98.24       93.94      2.95 o 
  -7  -9   1      204.10      196.50      5.26 o 
  -6  -9   1      151.89      152.75      3.71 o 
  -5  -9   1       21.49       22.61      1.18 o 
  -4  -9   1        0.13       -0.46      0.23 o 
  -3  -9   1      741.23      689.85      6.20 o 
  -2  -9   1      691.30      645.06      4.83 o 
  -1  -9   1      560.56      547.15      4.45 o 
   0  -9   1      646.27      552.21      4.47 o 
   1  -9   1      192.37      168.66      1.66 o 
   2  -9   1      117.33      109.44      1.54 o 
   3  -9   1       40.12       36.13      1.21 o 
   4  -9   1       45.96       46.00      1.77 o 
   5  -9   1       58.76       65.66      2.19 o 
   6  -9   1       16.74       15.38      1.23 o 
   7  -9   1       13.54       12.64      1.17 o 
   8  -9   1       50.75       52.82      2.11 o 
  -9  -8   1       67.31       63.08      2.93 o 
  -8  -8   1       32.54       36.44      1.56 o 
  -7  -8   1      138.31      132.34      4.49 o 
  -6  -8   1      173.24      160.51      3.27 o 
  -5  -8   1      250.54      261.05      6.87 o 
  -4  -8   1      220.19      201.79      2.98 o 
  -3  -8   1      345.27      345.59      3.32 o 
  -2  -8   1       15.57       17.76      0.44 o 
  -1  -8   1       68.85       75.99      0.95 o 
   0  -8   1       26.67       23.11      0.51 o 
   1  -8   1      105.08      125.92      1.24 o 
   2  -8   1      498.13      502.94      4.55 o 
   3  -8   1        4.31        3.47      0.48 o 
   4  -8   1        1.32        0.66      0.65 o 
   5  -8   1       38.65       34.97      1.50 o 
   6  -8   1       21.98       25.50      2.86 o 
   7  -8   1        0.00        0.38      0.49 o 
   8  -8   1        1.71        0.59      0.59 o 
   9  -8   1       13.10       13.94      1.23 o 
 -10  -7   1       13.97       13.49      1.25 o 
  -9  -7   1       12.43       12.41      1.06 o 
  -8  -7   1        0.02        0.18      0.40 o 
  -7  -7   1       37.44       35.86      1.39 o 
  -6  -7   1      142.38      146.36      2.77 o 
  -5  -7   1       84.77       73.08      2.31 o 
  -4  -7   1      123.02      109.70      1.80 o 
  -3  -7   1       55.86       52.71      0.84 o 
  -2  -7   1      354.93      351.33      2.87 o 
  -1  -7   1        1.23        0.41      0.17 o 
   0  -7   1        3.92        1.85      0.22 o 
   1  -7   1       87.71       77.60      1.22 o 
   2  -7   1      158.67      163.24      1.75 o 
   3  -7   1      107.46      105.68      1.78 o 
   4  -7   1        0.54        0.54      0.90 o 
   5  -7   1       50.62       52.82      1.71 o 
   6  -7   1       55.12       56.84      1.83 o 
   7  -7   1        3.43        3.29      0.64 o 
   8  -7   1        3.93        3.88      0.74 o 
   9  -7   1       20.62       21.46      2.28 o 
 -10  -6   1       59.92       62.67      1.94 o 
  -9  -6   1        2.19        2.42      0.77 o 
  -8  -6   1       50.48       51.29      1.49 o 
  -7  -6   1      240.69      239.87      4.11 o 
  -6  -6   1        7.88        4.92      0.51 o 
  -5  -6   1      145.00      152.47      2.54 o 
  -4  -6   1      461.65      401.28      5.24 o 
  -3  -6   1       25.07       23.69      0.67 o 
  -2  -6   1       18.79        8.12      0.32 o 
  -1  -6   1        3.03        2.45      0.21 o 
   0  -6   1       53.64       44.13      0.77 o 
   1  -6   1      252.76      293.54      2.78 o 
   2  -6   1      122.71      116.11      1.32 o 
   3  -6   1        1.15        0.14      0.30 o 
   4  -6   1      307.83      307.78      4.52 o 
   5  -6   1      226.31      226.15      4.21 o 
   6  -6   1       32.82       33.38      1.29 o 
   7  -6   1      110.44      106.54      2.58 o 
   8  -6   1      148.10      151.02      3.31 o 
   9  -6   1       58.62       62.11      2.66 o 
 -10  -5   1       44.47       49.46      1.63 o 
  -9  -5   1        3.98        5.04      0.93 o 
  -8  -5   1      138.37      142.21      2.61 o 
  -7  -5   1       10.69       11.07      0.71 o 
  -6  -5   1      482.88      407.43      5.43 o 
  -5  -5   1      452.94      423.08      5.51 o 
  -3  -5   1      123.56      104.58      2.01 o 
  -2  -5   1       46.66       47.57      0.81 o 
  -1  -5   1     2212.09     2240.13     20.25 o 
   0  -5   1      960.05      993.96     10.64 o 
   1  -5   1     1899.70     2103.34     18.94 o 
   2  -5   1      110.16       89.97      1.10 o 
   3  -5   1      134.13      136.92      2.31 o 
   4  -5   1      272.49      284.19      5.38 o 
   5  -5   1       27.34       29.04      0.93 o 
   6  -5   1      271.41      275.89      8.01 o 
   7  -5   1        5.11        5.37      0.62 o 
   8  -5   1        0.47       -0.22      0.44 o 
   9  -5   1        0.80        1.00      0.52 o 
  10  -5   1        6.06        7.98      0.82 o 
 -10  -4   1      205.48      218.17      3.98 o 
  -9  -4   1       99.54       96.79      2.16 o 
  -8  -4   1        0.47        0.21      0.32 o 
  -7  -4   1        3.93        3.96      0.43 o 
  -6  -4   1        1.25        0.74      0.28 o 
  -5  -4   1       87.21       76.99      1.47 o 
  -4  -4   1      198.02      203.51      2.87 o 
  -3  -4   1       77.25       58.43      2.58 o 
  -2  -4   1      239.66      294.59      5.02 o 
  -1  -4   1      115.80       86.49      1.05 o 
   0  -4   1      392.99      437.96      4.56 o 
   1  -4   1      455.83      457.36      5.70 o 
   2  -4   1        2.96        7.16      0.24 o 
   3  -4   1       39.43       43.57      1.74 o 
   4  -4   1       64.23       76.85      1.46 o 
   5  -4   1       45.75       42.26      1.04 o 
   6  -4   1       33.04       33.80      0.96 o 
   7  -4   1       13.81       15.98      0.79 o 
   8  -4   1      205.63      217.07      5.58 o 
   9  -4   1       95.99       92.43      2.16 o 
  10  -4   1        1.29        1.14      0.46 o 
 -10  -3   1      106.61      111.72      3.90 o 
  -9  -3   1        7.34        6.55      0.52 o 
  -8  -3   1      410.84      412.14      5.04 o 
  -7  -3   1      202.78      202.54      3.01 o 
  -6  -3   1      442.61      392.46      5.74 o 
  -5  -3   1      484.07      475.23      5.86 o 
  -4  -3   1       63.80       87.58      1.45 o 
  -3  -3   1       45.17       47.98      1.24 o 
  -2  -3   1        3.57        6.12      0.44 o 
  -1  -3   1       35.44       28.25      1.44 o 
   0  -3   1      224.35      192.77      2.34 o 
   1  -3   1      934.44     1044.73     43.12 o 
   2  -3   1       91.46       83.24      1.44 o 
   3  -3   1       51.97       64.64      1.22 o 
   4  -3   1      654.64      684.75      7.61 o 
   5  -3   1      810.70      829.65      9.21 o 
   6  -3   1        5.19        4.81      0.38 o 
   7  -3   1       64.60       73.25      1.57 o 
   8  -3   1        4.82        4.67      0.48 o 
   9  -3   1      114.46      117.03      2.35 o 
  10  -3   1        2.53        2.96      0.48 o 
  -9  -2   1        0.83        0.47      0.52 o 
  -8  -2   1       40.56       41.24      1.65 o 
  -7  -2   1        1.44        1.48      0.45 o 
  -6  -2   1      182.43      171.41      3.43 o 
  -5  -2   1       36.59       34.99      1.23 o 
  -4  -2   1       25.47       31.22      1.05 o 
  -3  -2   1      214.68      273.08      8.29 o 
  -2  -2   1      153.65      145.57      4.15 o 
  -1  -2   1       29.13       30.51      1.72 o 
   0  -2   1        3.27        0.86      0.49 o 
   2  -2   1      779.19      848.79     19.60 o 
   3  -2   1       92.28       87.48      1.68 o 
   4  -2   1      909.61      973.56     12.72 o 
   5  -2   1      181.04      205.03      2.76 o 
   6  -2   1      267.37      271.23      4.12 o 
   7  -2   1      246.19      251.86      7.26 o 
   8  -2   1      114.48      116.61      3.13 o 
   9  -2   1      108.41      107.64      2.05 o 
  10  -2   1       34.04       30.64      0.96 o 
  -8  -1   1        3.24        3.70      0.62 o 
  -7  -1   1      267.92      248.91      4.03 o 
  -6  -1   1       11.87       13.97      0.86 o 
  -5  -1   1      222.64      221.65      4.75 o 
  -4  -1   1       86.23       78.09      2.12 o 
  -3  -1   1      953.30      946.02     15.92 o 
  -1  -1   1      360.05      386.88      8.33 o 
   0  -1   1      525.57      503.73     11.77 o 
   1  -1   1     1168.92     1172.99     25.24 o 
   2  -1   1     1413.73     1562.33     25.28 o 
   3  -1   1     1007.83     1021.55     49.81 o 
   4  -1   1        3.96        3.61      0.51 o 
   5  -1   1       87.60       77.95      1.74 o 
   6  -1   1       11.59       14.40      0.88 o 
   7  -1   1        4.82        5.85      1.34 o 
   8  -1   1       52.64       51.97      1.42 o 
  -8   0   1       79.06       78.01      1.96 o 
  -7   0   1       92.79       91.25      2.59 o 
  -6   0   1      486.96      506.94      7.83 o 
  -5   0   1       51.35       43.34      1.29 o 
  -4   0   1      253.10      264.55      4.66 o 
  -3   0   1     1212.33     1163.41     27.39 o 
  -2   0   1     2376.17     2317.76     53.73 o 
   0   0   1      257.21      254.09      4.06 o 
   1   0   1      295.35      286.87      6.90 o 
   2   0   1     1504.00     1574.72     36.14 o 
   3   0   1      294.93      300.18      5.48 o 
   4   0   1      612.74      743.47     12.82 o 
   5   0   1       69.43       68.45      1.64 o 
   6   0   1      135.67      131.78      2.72 o 
   7   0   1      179.44      179.97      5.06 o 
   8   0   1        0.19        0.32      0.90 o 
   9   0   1       64.11       62.29      3.88 o 
  -7   1   1       28.58       27.54      1.25 o 
  -6   1   1      252.77      275.95      4.70 o 
  -5   1   1       33.91       37.75      1.17 o 
  -4   1   1       71.23       77.54      1.74 o 
  -3   1   1       58.04       52.96      1.43 o 
  -2   1   1      371.67      448.51      7.67 o 
  -1   1   1       80.15       92.51      2.51 o 
   0   1   1      213.23      222.21      4.93 o 
   1   1   1     1970.72     1948.32     24.71 o 
   2   1   1     6658.55     6468.50    148.91 o 
   3   1   1      884.92      909.90     21.78 o 
   4   1   1        0.20       -0.23      0.25 o 
   5   1   1      204.24      211.41      4.56 o 
   6   1   1      251.65      227.82      5.07 o 
   7   1   1      155.18      144.60      4.48 o 
   8   1   1      661.38      642.38     17.82 o 
   9   1   1       17.20       17.76      1.72 o 
  -9   2   1       32.83       31.53      1.27 o 
  -8   2   1       30.32       28.09      1.13 o 
  -7   2   1      275.15      294.18      5.16 o 
  -6   2   1      114.48      111.58      3.01 o 
  -5   2   1      281.51      291.93      4.66 o 
  -4   2   1      403.29      446.71      6.53 o 
  -3   2   1        8.11        8.09      0.84 o 
  -2   2   1       40.68       37.64      1.46 o 
  -1   2   1      830.92      949.90     21.97 o 
   0   2   1     7474.00     7460.47    159.96 o 
   2   2   1     5304.90     5258.59    122.57 o 
   3   2   1      215.31      229.42      4.52 o 
   4   2   1      563.38      530.62      9.60 o 
   5   2   1        5.90        5.41      0.35 o 
   6   2   1       99.21       92.72      1.74 o 
   7   2   1       41.61       40.37      1.87 o 
   8   2   1       48.77       52.23      1.87 o 
   9   2   1        1.19       -0.35      0.75 o 
  10   2   1       73.08       76.20      3.26 o 
 -10   3   1        6.84        5.12      0.54 o 
  -9   3   1        0.19        0.34      0.32 o 
  -8   3   1        4.96        5.22      0.46 o 
  -7   3   1       40.42       39.51      1.69 o 
  -6   3   1        6.87        5.55      0.67 o 
  -5   3   1      117.43      125.01      1.83 o 
  -4   3   1      250.12      269.93      3.58 o 
  -3   3   1      257.67      306.48      8.15 o 
  -2   3   1      134.95      112.58      3.25 o 
  -1   3   1       67.16       57.39      1.31 o 
   0   3   1      205.57      230.54      3.21 o 
   1   3   1      909.81      896.83     19.53 o 
   3   3   1        5.07        9.80      1.06 o 
   4   3   1       35.26       27.78      1.25 o 
   5   3   1       27.83       19.86      0.61 o 
   6   3   1      473.10      438.08      6.22 o 
   7   3   1      197.73      173.15      2.65 o 
   8   3   1        2.47        2.00      0.33 o 
   9   3   1      299.69      294.85      4.81 o 
  10   3   1        0.20       -0.71      0.36 o 
  11   3   1        8.39        8.82      0.89 o 
 -10   4   1       30.78       29.97      1.38 o 
  -9   4   1        5.62        5.20      1.06 o 
  -8   4   1       25.15       25.71      0.98 o 
  -7   4   1      177.05      184.73      3.28 o 
  -6   4   1       38.28       36.19      1.18 o 
  -5   4   1        0.15        0.04      0.20 o 
  -4   4   1      361.70      386.79      5.12 o 
  -3   4   1        1.22        3.58      0.31 o 
  -2   4   1       14.30        7.82      0.71 o 
  -1   4   1      111.47      129.60      2.13 o 
   0   4   1      773.17      851.81      9.71 o 
   1   4   1      256.62      310.26      3.79 o 
   2   4   1      429.70      440.07      6.04 o 
   3   4   1        1.60        3.08      0.24 o 
   4   4   1      674.63      691.18     10.97 o 
   5   4   1      683.81      687.14      8.30 o 
   6   4   1        0.16        0.67      0.30 o 
   7   4   1       28.80       37.47      1.09 o 
   8   4   1       12.61       14.90      1.07 o 
   9   4   1       16.32       13.57      0.89 o 
  10   4   1       14.70       16.49      1.04 o 
 -10   5   1       11.88       12.46      1.00 o 
  -9   5   1       20.33       22.03      1.06 o 
  -8   5   1        4.38        2.91      0.57 o 
  -7   5   1       31.34       33.93      1.20 o 
  -6   5   1       54.33       52.47      1.94 o 
  -5   5   1       75.32       79.11      1.56 o 
  -4   5   1      551.18      609.55     14.50 o 
  -3   5   1       27.33       31.20      1.10 o 
  -2   5   1      208.80      234.03      2.37 o 
  -1   5   1     1020.03     1156.99     10.57 o 
   0   5   1        1.94        7.64      0.43 o 
   1   5   1      527.00      572.23      4.72 o 
   2   5   1      517.56      589.19      6.87 o 
   3   5   1      805.42      798.78      8.25 o 
   4   5   1      165.51      162.06      5.49 o 
   5   5   1       10.13        9.54      0.59 o 
   6   5   1      129.67      122.84      2.18 o 
   7   5   1      251.18      247.83      3.76 o 
   8   5   1       40.27       42.10      1.27 o 
   9   5   1       82.46       82.75      1.94 o 
  10   5   1      195.00      202.03      3.92 o 
 -10   6   1       11.55       10.95      0.96 o 
  -9   6   1      149.22      149.51      4.09 o 
  -8   6   1       63.51       58.45      1.85 o 
  -7   6   1      238.30      233.80      4.39 o 
  -6   6   1      213.98      214.11      4.04 o 
  -5   6   1        3.33        4.06      0.56 o 
  -4   6   1       19.70       18.06      0.75 o 
  -3   6   1      253.28      248.35      4.62 o 
  -2   6   1      127.41      135.59      1.56 o 
  -1   6   1     1460.17     1609.62     15.95 o 
   0   6   1      432.61      438.73      4.80 o 
   1   6   1       14.73       29.74      1.53 o 
   2   6   1      110.68      110.14      1.21 o 
   3   6   1      812.19      721.16      7.51 o 
   4   6   1        1.07        1.33      0.74 o 
   5   6   1      189.80      156.34      2.60 o 
   6   6   1      203.27      206.78      3.28 o 
   7   6   1       35.70       33.72      1.90 o 
   8   6   1      173.30      165.87      2.99 o 
   9   6   1      162.34      167.24      3.11 o 
  10   6   1       41.73       46.51      2.68 o 
  -9   7   1       82.08       83.30      2.41 o 
  -8   7   1        0.09       -0.12      0.47 o 
  -7   7   1        0.02       -0.83      0.41 o 
  -6   7   1      127.59      129.20      2.95 o 
  -5   7   1      123.36      113.32      2.66 o 
  -4   7   1      221.79      229.00      3.63 o 
  -3   7   1       45.07       45.43      1.21 o 
  -2   7   1       45.48       33.33      0.66 o 
  -1   7   1      689.23      708.99      5.40 o 
   0   7   1       33.96       37.20      0.62 o 
   1   7   1     1430.55     1388.53     11.79 o 
   2   7   1      222.73      224.69      1.97 o 
   3   7   1     1651.55     1607.33     16.00 o 
   4   7   1       15.92       16.25      0.75 o 
   5   7   1       47.30       41.16      1.20 o 
   6   7   1        0.05       -0.20      0.31 o 
   7   7   1        7.55       10.86      1.06 o 
   8   7   1       37.98       37.16      1.34 o 
   9   7   1        3.13        2.96      0.67 o 
  10   7   1       11.19       12.55      1.09 o 
  -9   8   1        1.69        0.92      0.98 o 
  -8   8   1      123.22      127.13      3.23 o 
  -7   8   1       85.59       83.12      2.44 o 
  -6   8   1       39.48       36.58      1.53 o 
  -5   8   1      197.51      194.73      4.04 o 
  -4   8   1      112.33      111.29      2.72 o 
  -3   8   1      185.94      166.33      2.94 o 
  -2   8   1       81.01       86.89      1.24 o 
  -1   8   1       60.13       67.04      0.81 o 
   0   8   1      454.57      456.70      3.73 o 
   1   8   1      243.66      258.54      2.42 o 
   2   8   1      233.05      216.67      1.96 o 
   3   8   1      603.91      631.29      5.64 o 
   4   8   1      418.12      399.59      4.68 o 
   5   8   1      116.80      114.31      2.25 o 
   6   8   1       43.61       47.68      1.51 o 
   7   8   1        1.44        0.86      0.45 o 
   8   8   1       43.87       39.70      1.41 o 
   9   8   1        0.64        1.14      0.57 o 
  10   8   1      142.43      138.39      3.58 o 
  -8   9   1       82.79       83.28      2.65 o 
  -7   9   1       21.09       24.17      1.54 o 
  -6   9   1        3.17        3.48      1.20 o 
  -5   9   1       52.15       54.15      3.42 o 
  -4   9   1       81.60       78.93      3.76 o 
  -3   9   1       61.15       63.24      1.67 o 
  -2   9   1      103.28       86.67      1.30 o 
  -1   9   1      183.78      180.33      1.65 o 
   0   9   1      122.61      105.57      1.21 o 
   1   9   1       15.71       11.86      0.42 o 
   2   9   1     1801.82     1748.83     13.91 o 
   3   9   1       11.64       16.60      0.64 o 
   4   9   1      812.36      755.99      8.20 o 
   5   9   1       26.31       25.53      1.06 o 
   6   9   1        1.39        2.41      0.54 o 
   7   9   1      104.48      101.57      2.32 o 
   8   9   1        3.10        2.68      0.64 o 
   9   9   1       68.17       66.96      2.18 o 
  -8  10   1       23.37       22.36      1.62 o 
  -7  10   1        3.30        4.04      0.85 o 
  -6  10   1        0.87        1.41      0.81 o 
  -5  10   1      112.28      113.34      3.11 o 
  -4  10   1       16.84       14.33      1.52 o 
  -3  10   1        3.61        2.97      0.59 o 
  -2  10   1      329.78      306.20      3.34 o 
  -1  10   1        0.60       -0.13      0.20 o 
   0  10   1       53.30       51.37      0.85 o 
   1  10   1      193.39      191.06      1.89 o 
   2  10   1      907.20      866.80      6.71 o 
   3  10   1        0.50        0.39      0.23 o 
   4  10   1      242.29      237.32      3.69 o 
   5  10   1       18.22       22.65      1.24 o 
   6  10   1      168.21      165.11      3.53 o 
   7  10   1       21.38       19.79      1.32 o 
   8  10   1        1.06        1.18      0.66 o 
   9  10   1        3.87        7.02      1.09 o 
  -7  11   1       10.80       11.45      1.43 o 
  -6  11   1       15.01       17.15      1.45 o 
  -5  11   1       74.69       85.31      2.77 o 
  -4  11   1      302.80      312.90      6.31 o 
  -3  11   1      416.03      431.16      7.82 o 
  -2  11   1       55.01       53.04      1.13 o 
  -1  11   1        4.30        3.66      0.43 o 
   0  11   1      112.36      103.54      1.34 o 
   1  11   1       11.77       11.37      0.45 o 
   2  11   1       23.59       27.73      0.62 o 
   3  11   1       91.83       97.79      1.41 o 
   4  11   1       69.51       67.40      1.29 o 
   5  11   1       15.70       15.08      1.59 o 
   6  11   1      278.13      281.46      5.23 o 
   7  11   1        1.42        1.62      0.76 o 
   8  11   1       22.92       22.88      1.73 o 
  -6  12   1        0.13       -0.22      0.69 o 
  -5  12   1      173.11      173.54      4.43 o 
  -4  12   1       44.22       47.61      2.12 o 
  -3  12   1       63.40       68.72      2.77 o 
  -2  12   1       31.43       35.29      1.14 o 
  -1  12   1       63.67       62.56      1.23 o 
   0  12   1       20.54       21.51      0.69 o 
   1  12   1        8.80        8.79      0.46 o 
   2  12   1        7.93        5.68      0.37 o 
   3  12   1       10.78       10.75      0.51 o 
   4  12   1        1.95        1.48      0.37 o 
   5  12   1       82.22       86.26      2.09 o 
   6  12   1       25.17       29.22      1.73 o 
   7  12   1        3.84        3.76      2.57 o 
   8  12   1       27.68       27.19      2.53 o 
  -5  13   1        6.54        6.33      1.40 o 
  -4  13   1       87.98       95.85      3.34 o 
  -3  13   1        7.43        6.91      1.26 o 
  -2  13   1        6.56        6.31      0.86 o 
  -1  13   1       23.67       22.40      1.27 o 
   0  13   1        4.44        3.93      0.39 o 
   1  13   1        0.45        0.27      0.29 o 
   2  13   1       56.94       55.03      1.13 o 
   3  13   1      118.01      120.61      1.61 o 
   4  13   1        0.16       -0.28      0.35 o 
   5  13   1       31.40       34.61      1.27 o 
   6  13   1        6.94        6.28      1.10 o 
   7  13   1        8.27        7.47      1.16 o 
  -4  14   1        6.19        5.92      1.30 o 
  -3  14   1      164.45      177.23      5.99 o 
  -2  14   1      109.65      114.86      3.25 o 
  -1  14   1      210.88      210.56      3.70 o 
   0  14   1        0.67        0.35      0.35 o 
   1  14   1      145.08      157.44      2.17 o 
   2  14   1        2.23        2.22      0.60 o 
   3  14   1       44.38       42.73      1.14 o 
   4  14   1        5.42        5.29      0.99 o 
   5  14   1       32.79       34.46      1.81 o 
   6  14   1        9.54        7.78      0.95 o 
  -3  15   1       86.18       95.76      4.18 o 
  -2  15   1        0.01       -0.35      0.55 o 
  -1  15   1       39.12       39.90      1.40 o 
   0  15   1       19.01       16.95      0.93 o 
   1  15   1        0.24        0.47      0.38 o 
   2  15   1        1.84        1.12      0.66 o 
   3  15   1       73.88       73.99      2.25 o 
   4  15   1       14.55       15.80      1.64 o 
   0  16   1        0.76        0.75      0.52 o 
   1  16   1        6.60        5.39      0.73 o 
   2  16   1       36.62       41.94      1.81 o 
  -3 -15   2       13.51       14.75      1.02 o 
  -2 -15   2       30.33       32.13      1.10 o 
  -1 -15   2      234.61      249.83      3.70 o 
   0 -15   2        3.32        2.64      0.59 o 
   1 -15   2       24.06       25.64      1.27 o 
   2 -15   2       29.22       30.62      3.08 o 
  -5 -14   2        0.07       -0.51      0.58 o 
  -4 -14   2       33.78       39.18      1.46 o 
  -3 -14   2      119.43      127.55      2.25 o 
  -2 -14   2        0.11       -0.09      0.37 o 
  -1 -14   2      322.56      339.46      3.60 o 
   0 -14   2       63.85       63.33      1.40 o 
   1 -14   2      211.25      219.46      3.85 o 
   2 -14   2       42.09       45.85      2.00 o 
   3 -14   2       28.47       31.25      2.35 o 
   4 -14   2        4.27        4.93      1.17 o 
  -6 -13   2        3.35        3.40      0.80 o 
  -5 -13   2       40.26       40.62      1.45 o 
  -4 -13   2       76.97       75.30      1.63 o 
  -3 -13   2       34.85       39.95      1.04 o 
  -2 -13   2       35.28       35.92      0.90 o 
  -1 -13   2       20.51       23.65      0.89 o 
   0 -13   2        0.03       -0.48      0.31 o 
   1 -13   2        0.14        0.37      0.43 o 
   2 -13   2        1.17        1.28      0.45 o 
   3 -13   2       63.42       68.65      3.31 o 
   4 -13   2       12.23       10.35      1.52 o 
   5 -13   2        4.68        3.94      1.33 o 
  -7 -12   2       10.91        9.66      1.27 o 
  -6 -12   2       37.85       34.22      1.87 o 
  -5 -12   2       21.92       21.03      1.10 o 
  -4 -12   2       18.38       17.92      0.95 o 
  -3 -12   2       15.79       14.39      0.58 o 
  -2 -12   2      268.92      259.25      2.74 o 
  -1 -12   2      130.32      128.83      1.65 o 
   0 -12   2      121.48      112.87      1.57 o 
   1 -12   2       42.12       40.15      1.04 o 
   2 -12   2       19.54       20.27      1.25 o 
   3 -12   2        0.58        0.37      0.64 o 
   4 -12   2       42.70       43.34      1.60 o 
   5 -12   2        0.55       -0.16      0.66 o 
   6 -12   2       94.25       97.23      3.24 o 
  -8 -11   2       17.65       15.68      1.47 o 
  -7 -11   2        0.89        0.57      0.68 o 
  -6 -11   2      168.65      176.02      4.40 o 
  -5 -11   2      273.80      278.99      5.12 o 
  -4 -11   2       10.96       12.27      0.60 o 
  -3 -11   2      137.17      143.90      1.72 o 
  -2 -11   2       56.48       54.64      0.88 o 
  -1 -11   2      177.49      173.99      1.85 o 
   0 -11   2       98.56      102.84      1.37 o 
   1 -11   2       41.32       38.18      0.82 o 
   2 -11   2       49.14       44.62      1.28 o 
   3 -11   2       77.72       80.42      2.06 o 
   4 -11   2        5.89        7.18      0.99 o 
   5 -11   2        9.61       11.47      1.24 o 
   6 -11   2       23.46       24.17      1.72 o 
   7 -11   2        9.91       10.71      2.73 o 
  -8 -10   2       29.49       29.86      1.79 o 
  -7 -10   2        7.27        6.91      1.00 o 
  -6 -10   2      102.07      102.52      2.65 o 
  -5 -10   2      133.48      131.03      2.99 o 
  -4 -10   2       67.10       69.85      1.43 o 
  -3 -10   2        8.60        7.66      0.40 o 
  -2 -10   2      196.23      204.85      2.01 o 
  -1 -10   2      154.28      174.74      1.80 o 
   0 -10   2        4.31        3.00      0.30 o 
   1 -10   2       42.49       45.74      0.88 o 
   2 -10   2        0.08        0.81      0.56 o 
   3 -10   2        1.62        1.71      0.60 o 
   4 -10   2        1.62        0.92      0.82 o 
   5 -10   2       48.90       50.78      3.62 o 
   6 -10   2        6.64        5.54      0.90 o 
   7 -10   2       79.67       82.07      2.76 o 
  -9  -9   2       21.48       20.47      1.57 o 
  -8  -9   2       70.09       70.85      2.53 o 
  -7  -9   2       20.45       18.60      1.24 o 
  -6  -9   2        6.81        6.51      0.78 o 
  -5  -9   2       97.85       98.95      2.88 o 
  -4  -9   2       77.85       78.04      1.45 o 
  -3  -9   2       22.02       21.97      0.59 o 
  -2  -9   2       40.01       34.74      0.73 o 
  -1  -9   2       48.60       62.97      0.89 o 
   0  -9   2      619.71      539.62      4.40 o 
   1  -9   2        6.74        2.70      0.29 o 
   2  -9   2      144.67      140.45      1.83 o 
   3  -9   2        1.59        1.91      0.37 o 
   4  -9   2        0.00       -0.47      0.44 o 
   5  -9   2       16.76       19.65      1.78 o 
   6  -9   2        8.88        8.37      0.99 o 
   7  -9   2       20.81       19.11      1.41 o 
   8  -9   2        5.39        5.16      0.91 o 
  -9  -8   2       77.26       77.37      2.63 o 
  -8  -8   2      146.19      144.49      3.70 o 
  -7  -8   2      110.28      116.11      4.29 o 
  -6  -8   2      472.27      465.20      7.24 o 
  -5  -8   2      296.46      253.12      4.42 o 
  -4  -8   2       87.74       81.51      1.59 o 
  -3  -8   2       21.63       15.78      0.54 o 
  -2  -8   2        6.02        7.63      0.30 o 
  -1  -8   2      270.28      248.93      2.24 o 
   0  -8   2      460.75      442.97      3.65 o 
   1  -8   2       11.54       16.78      0.42 o 
   2  -8   2       12.31        4.94      0.35 o 
   3  -8   2       84.34       75.63      1.77 o 
   4  -8   2      113.13      107.97      2.74 o 
   5  -8   2       76.29       71.59      2.19 o 
   6  -8   2        1.20        1.29      0.55 o 
   7  -8   2       24.93       25.60      1.39 o 
   8  -8   2       20.85       23.57      1.43 o 
   9  -8   2       12.82       13.47      1.60 o 
 -10  -7   2        1.63        1.60      1.37 o 
  -9  -7   2      114.29      119.06      3.26 o 
  -8  -7   2       89.49       91.66      2.37 o 
  -7  -7   2       11.34        9.83      0.85 o 
  -6  -7   2        0.08       -0.26      0.49 o 
  -5  -7   2       95.76       66.88      1.76 o 
  -4  -7   2      781.30      703.06      8.29 o 
  -3  -7   2        7.24        4.59      0.27 o 
  -2  -7   2       24.12       24.52      0.74 o 
  -1  -7   2       90.70       83.46      0.96 o 
   0  -7   2       50.28       56.96      0.83 o 
   1  -7   2     1009.26     1009.54      7.55 o 
   2  -7   2        3.80        9.10      0.48 o 
   3  -7   2      768.97      787.72     10.36 o 
   4  -7   2      646.43      633.94      8.62 o 
   5  -7   2      192.02      190.49      4.12 o 
   6  -7   2       80.27       87.61      2.37 o 
   7  -7   2       96.30       98.12      4.36 o 
   8  -7   2       16.90       15.97      1.18 o 
   9  -7   2        4.34        3.89      0.76 o 
 -10  -6   2        0.80        1.78      2.35 o 
  -9  -6   2      114.94      118.29      2.74 o 
  -8  -6   2      161.43      165.07      2.98 o 
  -7  -6   2        0.01       -0.43      0.31 o 
  -6  -6   2       15.95       14.91      0.79 o 
  -5  -6   2       47.56       49.79      1.26 o 
  -4  -6   2       23.51       26.74      1.00 o 
  -3  -6   2        7.96        6.33      0.73 o 
  -2  -6   2      105.32      113.53      1.32 o 
  -1  -6   2      136.42      121.01      1.32 o 
   0  -6   2      216.39      193.18      2.16 o 
   1  -6   2      123.51      129.64      1.72 o 
   2  -6   2      171.43      181.04      1.87 o 
   3  -6   2       30.08       36.81      1.06 o 
   4  -6   2        5.90        7.69      1.03 o 
   5  -6   2      120.36      125.40      2.39 o 
   6  -6   2      141.57      140.22      3.05 o 
   7  -6   2       14.07       13.24      0.98 o 
   8  -6   2        0.32        0.45      0.72 o 
   9  -6   2        0.20        1.33      0.59 o 
 -10  -5   2       68.60       70.86      1.98 o 
  -9  -5   2        0.44       -0.17      0.38 o 
  -8  -5   2        0.01       -0.32      0.35 o 
  -7  -5   2      103.63       95.71      1.95 o 
  -6  -5   2      151.99      124.15      2.22 o 
  -5  -5   2      602.57      531.67      6.70 o 
  -4  -5   2      594.23      510.97     11.88 o 
  -3  -5   2      109.18      140.44      2.27 o 
  -2  -5   2     1075.75     1113.33     10.28 o 
  -1  -5   2       81.83      107.47      1.33 o 
   0  -5   2       10.20        9.86      0.35 o 
   1  -5   2      106.14       99.31      1.38 o 
   2  -5   2      167.01      169.79      1.71 o 
   3  -5   2      173.44      186.29      2.62 o 
   4  -5   2      186.61      185.29      2.96 o 
   5  -5   2       41.86       44.35      1.20 o 
   6  -5   2      339.92      344.50      5.84 o 
   7  -5   2        4.76        4.78      0.61 o 
   8  -5   2       16.66       17.74      1.04 o 
   9  -5   2       11.30       10.09      0.88 o 
  10  -5   2       28.86       29.62      1.31 o 
 -10  -4   2       40.76       41.57      1.43 o 
  -9  -4   2       59.44       60.50      1.64 o 
  -8  -4   2        0.11        0.02      0.36 o 
  -7  -4   2       91.10       88.50      1.76 o 
  -6  -4   2       70.34       73.44      1.50 o 
  -5  -4   2      502.08      516.07      6.44 o 
  -4  -4   2        3.90        5.52      0.71 o 
  -3  -4   2      271.94      267.07      3.66 o 
  -2  -4   2       93.44      135.30      2.57 o 
  -1  -4   2      103.03      101.08      1.20 o 
   0  -4   2     3248.45     3390.67     30.50 o 
   1  -4   2       12.20       10.32      0.60 o 
   2  -4   2     2979.63     3313.32     31.15 o 
   3  -4   2      137.40      133.96      2.50 o 
   4  -4   2      100.89      101.92      3.56 o 
   5  -4   2       98.52       90.80      1.73 o 
   6  -4   2      191.94      185.03      3.68 o 
   7  -4   2       14.39       13.71      0.86 o 
   8  -4   2      451.68      451.33      7.30 o 
   9  -4   2       71.00       72.04      1.90 o 
  10  -4   2       53.06       55.68      1.90 o 
 -10  -3   2      156.25      152.84      3.83 o 
  -9  -3   2      198.36      207.67      3.88 o 
  -8  -3   2        2.48        2.00      0.36 o 
  -7  -3   2      178.80      184.93      2.83 o 
  -6  -3   2       65.37       44.65      1.02 o 
  -5  -3   2       14.61       16.66      0.91 o 
  -4  -3   2      405.23      396.48      4.94 o 
  -3  -3   2     1857.51     1906.97     44.33 o 
  -2  -3   2     1340.58     1394.82     18.25 o 
  -1  -3   2     3044.14     3065.77    120.37 o 
   0  -3   2       33.55       35.98      0.79 o 
   1  -3   2      645.14      606.61      7.84 o 
   2  -3   2     1465.57     1578.91     18.16 o 
   3  -3   2       18.80       39.02      1.91 o 
   4  -3   2      474.43      505.88      6.01 o 
   5  -3   2      187.34      201.18      2.98 o 
   6  -3   2       58.35       67.10      1.37 o 
   7  -3   2      224.90      228.15      3.46 o 
   8  -3   2       42.22       40.45      1.21 o 
   9  -3   2        1.51        1.45      0.41 o 
  10  -3   2       18.71       18.20      0.90 o 
  -9  -2   2       29.16       28.22      1.43 o 
  -8  -2   2      145.62      150.47      4.16 o 
  -7  -2   2      240.77      242.10      4.00 o 
  -6  -2   2       23.10       22.00      1.09 o 
  -5  -2   2      829.76      842.64     12.12 o 
  -4  -2   2      240.35      237.97      3.97 o 
  -3  -2   2       39.61       50.28      1.43 o 
  -1  -2   2      187.11      194.39      4.12 o 
   0  -2   2     3892.36     3884.71     61.57 o 
   1  -2   2    17221.92    16269.29    794.39 o 
   2  -2   2      197.57      226.67      3.71 o 
   3  -2   2       48.64       49.17      0.96 o 
   4  -2   2       84.19       96.62      1.36 o 
   5  -2   2       33.00       41.82      0.78 o 
   6  -2   2        0.19        1.19      0.35 o 
   7  -2   2       18.08       20.86      0.68 o 
   8  -2   2      268.53      274.71      3.98 o 
   9  -2   2        1.90        2.69      0.42 o 
  10  -2   2       41.78       43.28      1.69 o 
  -9  -1   2      301.66      329.72      7.65 o 
  -8  -1   2      233.97      241.60      4.11 o 
  -7  -1   2      134.34      131.75      2.58 o 
  -6  -1   2      150.07      161.01      2.80 o 
  -5  -1   2       10.44        6.94      0.63 o 
  -4  -1   2      409.07      426.60      7.40 o 
  -3  -1   2     2705.74     2942.09     38.99 o 
  -2  -1   2        3.48        5.50      0.49 o 
  -1  -1   2      154.89      159.35      4.22 o 
   0  -1   2        2.68        4.91      0.41 o 
   2  -1   2       13.90       10.06      0.31 o 
   3  -1   2      836.10      897.85     10.16 o 
   4  -1   2       55.96       47.98      0.86 o 
   5  -1   2      213.09      240.14      3.62 o 
   6  -1   2       29.48       27.63      0.82 o 
   7  -1   2       56.85       53.10      1.47 o 
   8  -1   2        6.23        6.93      0.77 o 
   9  -1   2      114.18      116.56      2.90 o 
  10  -1   2       37.24       36.32      1.40 o 
  -8   0   2        8.20        7.39      1.08 o 
  -7   0   2       37.12       42.24      1.37 o 
  -6   0   2      298.16      300.29      4.42 o 
  -5   0   2      316.22      293.52      4.17 o 
  -4   0   2      697.77      687.05      8.47 o 
  -3   0   2      267.49      281.28      4.34 o 
  -2   0   2     2295.81     2408.05     55.39 o 
   0   0   2     1734.16     1759.35     27.93 o 
   2   0   2     5839.64     5772.26    132.63 o 
   3   0   2      706.33      697.52      9.10 o 
   4   0   2      273.45      307.28      5.14 o 
   5   0   2       66.84       66.38      1.24 o 
   6   0   2       91.21       92.24      1.54 o 
   7   0   2       16.60       18.40      0.76 o 
   8   0   2        8.22        4.52      1.48 o 
   9   0   2        9.53        9.90      1.97 o 
  -8   1   2       10.37        9.41      1.11 o 
  -7   1   2       41.39       43.81      1.89 o 
  -6   1   2       31.21       35.02      1.26 o 
  -5   1   2      189.02      216.66      3.75 o 
  -4   1   2       18.14       12.63      0.63 o 
  -3   1   2     1550.12     1694.65     35.74 o 
  -2   1   2     4514.13     4795.37     82.93 o 
  -1   1   2     4708.44     4729.18    110.08 o 
   0   1   2     2717.23     2809.21     65.94 o 
   1   1   2      694.82      757.62     17.58 o 
   2   1   2      752.66      844.95     19.85 o 
   3   1   2      508.01      510.01      8.96 o 
   4   1   2      665.86      720.28      9.53 o 
   5   1   2      139.34      122.43      1.64 o 
   6   1   2        4.81        5.89      0.48 o 
   7   1   2       95.39       91.82      3.21 o 
   8   1   2        3.42        3.81      1.39 o 
   9   1   2        1.01        0.57      1.17 o 
  10   1   2       28.36       28.58      2.83 o 
  -9   2   2       42.81       42.71      1.54 o 
  -8   2   2        8.81        7.25      0.65 o 
  -7   2   2       97.13      112.69      4.51 o 
  -6   2   2      391.58      393.45      9.34 o 
  -5   2   2       59.27       61.79      1.53 o 
  -4   2   2       91.12       88.60      2.24 o 
  -3   2   2       24.39       18.97      1.18 o 
  -2   2   2      140.88      138.17      3.93 o 
  -1   2   2       33.05       47.89      0.96 o 
   0   2   2       58.94       88.19      2.35 o 
   1   2   2       24.17       25.28      0.74 o 
   2   2   2     1598.37     1686.63     18.71 o 
   3   2   2        0.03        0.74      0.37 o 
   4   2   2     2496.34     2610.68     42.85 o 
   5   2   2      503.88      500.20      7.00 o 
   6   2   2       64.28       70.21      2.71 o 
   7   2   2        3.40        3.77      1.08 o 
   8   2   2       22.26       17.51      2.37 o 
   9   2   2      168.42      166.36      3.34 o 
  10   2   2        7.08        6.77      0.60 o 
 -10   3   2      127.22      130.62      2.50 o 
  -9   3   2        0.47        0.28      0.70 o 
  -8   3   2       80.37       82.63      1.69 o 
  -7   3   2      200.48      194.95      2.85 o 
  -6   3   2       23.55       24.19      0.62 o 
  -5   3   2      130.77      133.45      1.98 o 
  -4   3   2      107.60      129.24      2.44 o 
  -3   3   2      645.75      715.40     11.36 o 
  -2   3   2      835.85      917.32     21.63 o 
  -1   3   2       35.55       33.64      1.43 o 
   0   3   2      294.01      290.46      3.99 o 
   1   3   2      100.45       99.25      2.74 o 
   2   3   2      131.86       91.01      3.03 o 
   3   3   2      772.55      857.65     20.72 o 
   4   3   2     1926.64     1915.35     24.30 o 
   5   3   2      313.82      305.29      4.47 o 
   6   3   2       57.44       50.34      1.18 o 
   7   3   2      139.28      147.64      3.64 o 
   8   3   2       49.86       47.74      2.83 o 
   9   3   2      114.85      112.97      2.38 o 
  10   3   2       42.86       44.62      2.72 o 
  11   3   2       95.17       95.42      2.30 o 
 -10   4   2       27.62       26.32      1.34 o 
  -9   4   2       43.76       45.85      1.36 o 
  -8   4   2        0.81       -0.11      0.36 o 
  -7   4   2      156.11      158.21      2.89 o 
  -6   4   2       53.17       57.16      1.20 o 
  -5   4   2        9.80       12.00      0.81 o 
  -4   4   2      467.82      525.09      9.31 o 
  -3   4   2        6.21        3.51      0.37 o 
  -2   4   2       21.32       12.22      0.74 o 
  -1   4   2       90.05       97.29      1.67 o 
   0   4   2     1468.90     1500.61     14.53 o 
   1   4   2      579.45      587.95      6.62 o 
   2   4   2      472.65      484.09      5.82 o 
   3   4   2      786.32      850.70      9.68 o 
   4   4   2      256.25      231.43      4.14 o 
   5   4   2       36.76       33.46      0.97 o 
   6   4   2      295.29      268.00      4.22 o 
   7   4   2       10.65        6.54      0.52 o 
   8   4   2       39.87       36.53      1.48 o 
   9   4   2      106.98      105.18      3.56 o 
  10   4   2      146.43      147.63      3.46 o 
 -10   5   2       22.89       22.31      2.46 o 
  -9   5   2        4.49        4.85      0.62 o 
  -8   5   2      365.89      360.08      6.06 o 
  -7   5   2       15.37       15.66      0.87 o 
  -6   5   2       30.57       29.47      0.98 o 
  -5   5   2       93.49       92.95      1.74 o 
  -4   5   2       42.18       47.17      1.34 o 
  -3   5   2      124.34      154.87      5.05 o 
  -2   5   2      238.31      239.55      3.54 o 
  -1   5   2      481.79      537.86      7.63 o 
   0   5   2      540.28      520.54      8.74 o 
   1   5   2      564.78      585.95      5.20 o 
   2   5   2      195.25      182.49      2.46 o 
   3   5   2      319.29      294.92      3.93 o 
   4   5   2      313.68      297.59      8.72 o 
   5   5   2      474.74      468.63      6.01 o 
   6   5   2      230.17      206.79      3.20 o 
   7   5   2       12.11       12.74      1.04 o 
   8   5   2       55.40       55.60      1.47 o 
   9   5   2        2.98        3.78      0.61 o 
  10   5   2       19.33       21.44      1.58 o 
  -9   6   2        0.12       -0.17      0.46 o 
  -8   6   2      203.67      203.38      4.02 o 
  -7   6   2       90.52       86.24      2.21 o 
  -6   6   2      542.92      530.55     10.88 o 
  -5   6   2       42.17       42.87      1.16 o 
  -4   6   2      621.15      634.52      8.38 o 
  -3   6   2      618.12      598.07      6.89 o 
  -2   6   2      347.32      401.25      3.85 o 
  -1   6   2        7.35        4.12      0.57 o 
   0   6   2      276.80      382.39      4.44 o 
   1   6   2       40.72       30.03      0.53 o 
   2   6   2      555.80      564.03      5.45 o 
   3   6   2      651.85      591.40      6.96 o 
   4   6   2      710.46      714.89      8.69 o 
   5   6   2      137.69      139.24      3.32 o 
   6   6   2      162.40      149.24      2.73 o 
   7   6   2       51.81       59.70      1.54 o 
   8   6   2       10.19       11.15      1.17 o 
   9   6   2       19.84       19.81      1.08 o 
  10   6   2       80.94       81.24      2.31 o 
  -9   7   2       36.13       34.55      2.49 o 
  -8   7   2       20.95       21.09      1.57 o 
  -7   7   2       34.14       34.58      1.46 o 
  -6   7   2       21.96       20.71      1.08 o 
  -5   7   2      226.78      224.39      4.29 o 
  -4   7   2      578.74      592.76     11.22 o 
  -3   7   2       11.30       12.19      0.72 o 
  -2   7   2       88.38       87.43      1.30 o 
  -1   7   2       50.55       49.32      0.68 o 
   0   7   2      103.93      111.58      1.23 o 
   1   7   2      459.32      433.88      4.01 o 
   2   7   2        5.78        7.56      0.33 o 
   3   7   2      165.50      169.75      6.24 o 
   4   7   2       30.33       40.39      0.92 o 
   5   7   2       66.91       60.73      1.49 o 
   6   7   2      242.31      218.84      3.52 o 
   7   7   2      145.83      157.84      2.89 o 
   8   7   2      181.63      167.16      3.11 o 
   9   7   2        6.13        5.75      0.78 o 
  10   7   2      150.64      154.40      3.51 o 
  -9   8   2       14.97       14.11      1.20 o 
  -8   8   2       43.43       44.99      1.81 o 
  -7   8   2        5.33        5.56      0.88 o 
  -6   8   2       35.60       35.33      1.49 o 
  -5   8   2        0.80        0.67      0.47 o 
  -4   8   2      256.68      256.32      4.11 o 
  -3   8   2       78.80       73.06      1.73 o 
  -2   8   2       62.71       50.81      0.88 o 
  -1   8   2      124.59      136.91      1.30 o 
   0   8   2        0.12        0.75      0.20 o 
   1   8   2       14.27       16.83      0.52 o 
   2   8   2      652.41      614.17      4.79 o 
   3   8   2      484.18      447.28      4.24 o 
   4   8   2        6.70        5.90      0.44 o 
   5   8   2       22.09       17.69      1.04 o 
   6   8   2       32.29       30.78      1.15 o 
   7   8   2      107.19       97.14      2.20 o 
   8   8   2       14.07       15.16      1.02 o 
   9   8   2        5.41        5.58      0.81 o 
  10   8   2       92.39       95.53      2.70 o 
  -8   9   2       14.45       13.34      1.20 o 
  -7   9   2        1.93        1.66      0.65 o 
  -6   9   2        0.01        0.16      0.48 o 
  -5   9   2       17.02       17.76      1.26 o 
  -4   9   2       75.95       85.44      5.08 o 
  -3   9   2      318.58      317.84      4.97 o 
  -2   9   2      419.70      400.63      4.07 o 
  -1   9   2       31.01       40.02      0.66 o 
   0   9   2       76.38       74.01      0.94 o 
   1   9   2      536.96      525.84      4.53 o 
   2   9   2      281.70      269.73      2.40 o 
   3   9   2       62.72       67.75      1.28 o 
   4   9   2        0.13       -0.28      0.24 o 
   5   9   2       34.21       32.68      1.17 o 
   6   9   2        5.35        5.82      0.70 o 
   7   9   2       81.40       86.13      2.12 o 
   8   9   2        3.23        2.68      0.77 o 
   9   9   2        0.08        0.08      0.55 o 
  -8  10   2       14.69       14.21      1.30 o 
  -7  10   2        5.90        6.57      0.98 o 
  -6  10   2        0.38        0.24      0.55 o 
  -5  10   2        0.88        0.75      0.55 o 
  -4  10   2       65.39       71.51      2.33 o 
  -3  10   2       20.34       22.54      0.91 o 
  -2  10   2      113.39      124.30      1.72 o 
  -1  10   2        2.35        1.16      0.24 o 
   0  10   2       86.13       84.48      1.14 o 
   1  10   2        0.46        0.00      0.20 o 
   2  10   2       42.33       38.38      0.69 o 
   3  10   2      274.42      264.74      2.78 o 
   4  10   2       72.65       71.42      1.42 o 
   5  10   2       95.19       96.51      2.16 o 
   6  10   2       85.10       80.45      2.02 o 
   7  10   2       82.67       81.74      2.11 o 
   8  10   2        0.50        0.11      0.68 o 
   9  10   2        4.58        4.15      0.80 o 
  -7  11   2       36.10       38.63      1.96 o 
  -6  11   2        6.72        7.50      1.58 o 
  -5  11   2       39.79       42.31      1.92 o 
  -4  11   2        0.02        0.56      1.18 o 
  -3  11   2        0.77        1.96      0.52 o 
  -2  11   2        6.50        8.20      0.50 o 
  -1  11   2        0.01       -0.08      0.23 o 
   0  11   2       25.01       22.38      0.64 o 
   1  11   2       69.44       72.65      1.02 o 
   2  11   2        3.53        3.08      0.29 o 
   3  11   2        0.43        0.17      0.24 o 
   4  11   2      241.19      233.28      2.89 o 
   5  11   2        0.01       -0.17      0.25 o 
   6  11   2      328.92      323.81      5.79 o 
   7  11   2        8.36        6.87      1.51 o 
   8  11   2       35.93       35.63      3.01 o 
  -6  12   2       10.70        9.09      1.22 o 
  -5  12   2       49.84       48.64      4.60 o 
  -4  12   2       39.41       38.03      1.89 o 
  -3  12   2       90.78       90.36      3.16 o 
  -2  12   2       24.69       22.48      1.01 o 
  -1  12   2      214.32      215.75      2.79 o 
   0  12   2       70.26       59.08      1.06 o 
   1  12   2        2.26        2.57      0.32 o 
   2  12   2       28.67       29.97      0.66 o 
   3  12   2      121.07      128.57      1.89 o 
   4  12   2        1.02        0.11      0.32 o 
   5  12   2      160.58      161.64      3.11 o 
   6  12   2       10.29       11.92      1.30 o 
   7  12   2        1.63        1.79      0.78 o 
   8  12   2      164.85      170.82      4.61 o 
  -6  13   2        0.75       -0.32      0.75 o 
  -5  13   2       11.10       13.17      1.43 o 
  -4  13   2       16.74       13.89      1.08 o 
  -3  13   2      312.86      315.12      8.85 o 
  -2  13   2       14.04       16.03      0.85 o 
  -1  13   2       57.02       58.56      1.91 o 
   0  13   2       64.47       64.01      1.13 o 
   1  13   2       79.23       84.95      1.75 o 
   2  13   2        0.88        0.47      0.32 o 
   3  13   2        0.85       -0.05      0.35 o 
   4  13   2        9.31        8.93      0.67 o 
   5  13   2        3.47        2.54      0.87 o 
   6  13   2      107.49      109.13      3.45 o 
   7  13   2       75.49       71.91      2.80 o 
  -4  14   2       23.35       17.87      1.96 o 
  -3  14   2       24.49       25.36      2.13 o 
  -2  14   2       13.90        8.91      1.76 o 
  -1  14   2        5.41        4.13      0.63 o 
   0  14   2       24.53       24.52      0.83 o 
   1  14   2       11.06       12.59      0.60 o 
   2  14   2       71.12       72.97      1.44 o 
   3  14   2       57.52       58.64      1.13 o 
   4  14   2       56.29       53.36      1.58 o 
   5  14   2       11.38        9.46      0.96 o 
   6  14   2       66.33       66.33      2.72 o 
  -3  15   2       76.39       76.38      3.66 o 
  -2  15   2       22.15       17.44      1.39 o 
  -1  15   2       21.04       22.59      1.13 o 
   0  15   2        2.94        2.41      0.51 o 
   1  15   2       47.88       53.44      1.15 o 
   2  15   2       54.71       56.71      1.47 o 
   3  15   2        0.28       -0.86      0.52 o 
   4  15   2        3.29        1.90      0.64 o 
   5  15   2      155.74      171.72      4.61 o 
  -1  16   2        3.44        2.84      0.60 o 
   0  16   2        0.81        0.60      0.53 o 
   1  16   2      129.11      147.03      2.92 o 
   2  16   2        0.75       -0.09      0.49 o 
  -3 -15   3       11.72       10.36      0.91 o 
  -2 -15   3        0.81        0.88      0.50 o 
  -1 -15   3        5.79        6.94      0.69 o 
   0 -15   3        1.45        1.50      0.67 o 
   1 -15   3        4.09        4.21      0.64 o 
  -5 -14   3       42.37       45.08      2.04 o 
  -4 -14   3        2.46        1.89      0.68 o 
  -3 -14   3       17.60       17.54      0.97 o 
  -2 -14   3        0.02       -0.65      0.41 o 
  -1 -14   3      426.71      442.45      4.46 o 
   0 -14   3       36.44       34.43      1.13 o 
   1 -14   3       97.16      101.87      2.32 o 
   2 -14   3        5.24        5.80      0.91 o 
   3 -14   3        0.78        2.46      0.99 o 
  -6 -13   3        8.39        8.14      0.99 o 
  -5 -13   3       74.80       80.04      1.99 o 
  -4 -13   3      110.49      118.54      2.11 o 
  -3 -13   3       10.16       10.67      0.68 o 
  -2 -13   3       14.44       14.90      0.88 o 
  -1 -13   3      155.46      163.92      2.09 o 
   0 -13   3      666.98      671.30      6.27 o 
   1 -13   3      165.58      165.36      3.12 o 
   2 -13   3       40.13       41.77      1.29 o 
   3 -13   3       63.93       62.86      3.19 o 
   4 -13   3        4.16        4.84      1.14 o 
  -7 -12   3       32.36       33.11      1.57 o 
  -6 -12   3        2.10        1.32      0.67 o 
  -5 -12   3      150.62      156.35      3.39 o 
  -4 -12   3      362.79      384.42      4.95 o 
  -3 -12   3        7.70        7.37      0.46 o 
  -2 -12   3       57.00       56.44      1.07 o 
  -1 -12   3       49.22       52.47      1.09 o 
   0 -12   3      149.94      158.98      2.00 o 
   1 -12   3       30.83       31.18      1.06 o 
   2 -12   3       25.76       24.10      0.99 o 
   3 -12   3       10.71       12.89      1.54 o 
   4 -12   3        2.77        3.17      0.73 o 
   5 -12   3       39.93       40.37      3.02 o 
   6 -12   3        1.73        1.07      0.77 o 
  -8 -11   3       41.25       43.22      3.26 o 
  -7 -11   3       51.93       54.86      2.33 o 
  -6 -11   3       43.74       47.04      2.12 o 
  -5 -11   3        9.22        9.08      0.84 o 
  -4 -11   3        1.53        0.64      0.33 o 
  -3 -11   3        0.09        0.21      0.28 o 
  -2 -11   3      135.98      134.84      1.69 o 
  -1 -11   3       92.72       90.19      1.21 o 
   0 -11   3      109.13      113.32      1.55 o 
   1 -11   3        1.34        1.61      0.34 o 
   2 -11   3        4.76        3.72      0.49 o 
   3 -11   3       42.33       40.45      1.81 o 
   4 -11   3       14.70       13.85      1.29 o 
   5 -11   3       16.10       15.50      1.39 o 
   6 -11   3       11.45       12.60      1.32 o 
   7 -11   3        0.08       -0.32      0.66 o 
  -8 -10   3        0.26       -0.19      0.64 o 
  -7 -10   3      126.53      126.71     11.69 o 
  -6 -10   3        0.36        0.17      0.51 o 
  -5 -10   3       86.07       83.68      2.32 o 
  -4 -10   3        0.10        0.25      0.28 o 
  -3 -10   3        8.79        9.29      0.44 o 
  -2 -10   3       76.50       70.13      0.98 o 
  -1 -10   3        0.67        0.08      0.22 o 
   0 -10   3       53.79       47.84      0.86 o 
   1 -10   3       35.43       34.27      0.77 o 
   2 -10   3       19.21       20.03      0.72 o 
   3 -10   3       28.76       31.07      1.20 o 
   4 -10   3        2.64        3.05      0.76 o 
   5 -10   3      136.21      141.73      3.75 o 
   6 -10   3        0.05        1.04      0.63 o 
   7 -10   3        7.22        6.18      1.42 o 
  -9  -9   3        0.35        0.62      2.20 o 
  -8  -9   3       68.62       72.59      4.54 o 
  -7  -9   3       68.99       70.72      3.55 o 
  -6  -9   3      115.62      107.09      2.65 o 
  -5  -9   3       41.54       40.07      1.50 o 
  -4  -9   3       79.95       70.39      1.38 o 
  -3  -9   3      197.85      186.62      1.97 o 
  -2  -9   3       75.69       72.23      1.01 o 
  -1  -9   3      296.44      268.95      2.46 o 
   0  -9   3       42.31       38.74      0.80 o 
   1  -9   3       55.30       39.61      0.76 o 
   2  -9   3       24.45       30.78      0.75 o 
   3  -9   3       70.50       75.83      1.61 o 
   4  -9   3      191.27      189.89      4.35 o 
   5  -9   3       40.66       39.28      1.72 o 
   6  -9   3        0.52        0.65      0.57 o 
   7  -9   3       53.76       52.63      2.08 o 
   8  -9   3       39.02       39.08      1.84 o 
  -9  -8   3       17.25       20.92      1.53 o 
  -8  -8   3      175.06      167.62      6.20 o 
  -7  -8   3       22.11       25.19      1.32 o 
  -6  -8   3       20.15       18.40      1.09 o 
  -5  -8   3      183.79      177.23      3.73 o 
  -4  -8   3      147.53      148.80      2.40 o 
  -3  -8   3      170.54      152.04      1.74 o 
  -2  -8   3       46.59       53.35      0.73 o 
  -1  -8   3        4.06        5.91      0.29 o 
   0  -8   3      222.00      194.79      1.86 o 
   1  -8   3        6.03        4.28      0.25 o 
   2  -8   3      196.15      174.35      2.08 o 
   3  -8   3       14.10       15.90      1.02 o 
   4  -8   3        0.10       -0.07      0.33 o 
   5  -8   3       13.03       13.24      1.08 o 
   6  -8   3        6.61        5.94      0.82 o 
   7  -8   3       11.42       12.60      1.13 o 
   8  -8   3        2.18        2.54      0.72 o 
  -9  -7   3       32.71       35.32      1.71 o 
  -8  -7   3        9.68        8.83      0.90 o 
  -7  -7   3       88.19       84.40      3.91 o 
  -6  -7   3      196.12      175.86      3.41 o 
  -5  -7   3      653.01      587.33      8.56 o 
  -4  -7   3      195.48      170.56      2.55 o 
  -3  -7   3        7.92        6.15      0.34 o 
  -2  -7   3       21.24       22.30      0.48 o 
  -1  -7   3      310.55      284.04      2.46 o 
   0  -7   3      274.52      271.47      2.71 o 
   1  -7   3       10.83        9.87      0.33 o 
   2  -7   3     1252.66     1255.46     11.19 o 
   3  -7   3      285.30      293.51      4.49 o 
   4  -7   3      276.37      267.52      4.26 o 
   5  -7   3       15.66       16.91      0.97 o 
   6  -7   3       30.35       32.31      2.25 o 
   7  -7   3       31.48       32.04      1.46 o 
   8  -7   3       19.50       19.16      1.31 o 
   9  -7   3       11.22        9.54      1.38 o 
 -10  -6   3       76.16       77.52      2.44 o 
  -9  -6   3      339.23      352.56      6.88 o 
  -8  -6   3       39.97       37.89      1.76 o 
  -7  -6   3        4.08        4.51      0.61 o 
  -6  -6   3       64.86       61.72      2.28 o 
  -5  -6   3       30.21       27.77      1.06 o 
  -4  -6   3       42.69       49.25      1.38 o 
  -3  -6   3       11.22        8.59      0.55 o 
  -2  -6   3      180.89      182.48      2.20 o 
  -1  -6   3      226.64      253.00      2.31 o 
   0  -6   3        1.01        0.69      0.18 o 
   1  -6   3      380.69      372.24      3.22 o 
   2  -6   3        1.11        0.12      0.17 o 
   3  -6   3      209.15      233.43      3.65 o 
   4  -6   3      347.04      339.12      5.01 o 
   5  -6   3       11.77       12.42      0.95 o 
   6  -6   3      220.37      219.74      4.29 o 
   7  -6   3      108.86      110.05      2.71 o 
   8  -6   3       24.36       22.26      1.20 o 
   9  -6   3      506.30      495.85      8.45 o 
 -10  -5   3       39.34       40.15      1.63 o 
  -9  -5   3        6.35        5.86      1.02 o 
  -8  -5   3       23.81       23.82      1.04 o 
  -7  -5   3       48.54       43.61      1.25 o 
  -6  -5   3        0.63        0.79      0.36 o 
  -5  -5   3      242.62      184.56      3.22 o 
  -4  -5   3       70.91       57.69      2.04 o 
  -3  -5   3       14.56       13.78      1.02 o 
  -2  -5   3      314.11      329.88      3.25 o 
  -1  -5   3       37.03       35.70      0.59 o 
   0  -5   3      825.39      843.67      7.27 o 
   1  -5   3      479.70      471.68      3.92 o 
   2  -5   3      205.79      224.35      2.17 o 
   3  -5   3     2184.15     2180.78     26.82 o 
   4  -5   3      127.66      116.82      2.16 o 
   5  -5   3      820.87      836.27     10.95 o 
   6  -5   3      200.34      204.83      6.27 o 
   7  -5   3       12.57       12.78      0.93 o 
   8  -5   3       29.17       27.59      1.24 o 
   9  -5   3       19.32       17.20      1.12 o 
  10  -5   3        0.18        0.42      0.50 o 
 -10  -4   3        0.05        0.10      0.53 o 
  -9  -4   3      114.38      116.06      2.13 o 
  -8  -4   3       45.43       40.43      1.13 o 
  -7  -4   3       28.50       30.23      0.98 o 
  -6  -4   3       39.74       41.48      2.07 o 
  -5  -4   3        0.16       -0.39      0.19 o 
  -4  -4   3      195.15      179.63      5.69 o 
  -3  -4   3       20.28       19.66      0.66 o 
  -2  -4   3      589.48      631.84     13.82 o 
  -1  -4   3        0.83        0.66      0.25 o 
   0  -4   3      211.66      253.27      2.60 o 
   1  -4   3      120.07      100.71      1.24 o 
   2  -4   3     3140.21     3303.51     32.00 o 
   3  -4   3      115.37      150.50      2.41 o 
   4  -4   3       18.68       23.37      1.69 o 
   5  -4   3      259.29      259.54      3.89 o 
   6  -4   3        0.86        1.19      0.37 o 
   7  -4   3       12.48       14.08      0.85 o 
   8  -4   3        0.43        0.47      0.41 o 
   9  -4   3      117.54      121.57      2.71 o 
  10  -4   3        0.04       -0.29      0.91 o 
 -10  -3   3       59.34       62.24      2.07 o 
  -9  -3   3       84.74       92.48      1.78 o 
  -8  -3   3        0.21        0.50      0.30 o 
  -7  -3   3       36.85       34.11      1.25 o 
  -6  -3   3      908.81      877.09     10.40 o 
  -5  -3   3      116.36      115.60      2.37 o 
  -4  -3   3      338.44      329.70      7.10 o 
  -3  -3   3      279.70      306.58     10.76 o 
  -2  -3   3      729.35      778.32     12.37 o 
  -1  -3   3      241.44      258.46      7.04 o 
   0  -3   3       38.06       34.20      0.60 o 
   1  -3   3       37.78       51.83      0.92 o 
   2  -3   3        2.98        2.80      0.17 o 
   3  -3   3       49.30       59.24      1.30 o 
   4  -3   3      122.13      141.10      2.84 o 
   5  -3   3       14.71       14.85      0.92 o 
   6  -3   3       69.83       74.80      2.66 o 
   7  -3   3       19.55       18.76      0.79 o 
   8  -3   3      107.76      103.61      2.69 o 
   9  -3   3       34.27       35.47      1.23 o 
  10  -3   3       60.16       56.41      2.26 o 
 -10  -2   3      163.17      161.42      3.85 o 
  -9  -2   3       54.19       55.80      1.60 o 
  -8  -2   3        0.05       -0.11      0.26 o 
  -7  -2   3        6.59        5.32      0.37 o 
  -6  -2   3       71.44       57.91      1.07 o 
  -5  -2   3        0.35        0.06      0.16 o 
  -4  -2   3       50.46       46.93      0.92 o 
  -3  -2   3      355.91      372.55     13.56 o 
  -2  -2   3      174.27      188.21      5.19 o 
  -1  -2   3     1058.27     1074.22     14.08 o 
   0  -2   3      412.89      445.54      6.91 o 
   1  -2   3       44.53       33.98      0.80 o 
   2  -2   3     2464.62     2639.90     32.76 o 
   3  -2   3       37.95       42.06      1.31 o 
   4  -2   3      325.76      317.64      3.77 o 
   5  -2   3      106.29      104.65      1.77 o 
   6  -2   3        3.88        3.70      0.38 o 
   7  -2   3      134.38      128.15      4.57 o 
   8  -2   3       42.76       46.07      1.17 o 
   9  -2   3       17.94       14.84      0.78 o 
  10  -2   3       39.70       39.56      1.73 o 
  -9  -1   3        8.27       10.69      1.42 o 
  -8  -1   3       34.20       39.37      2.71 o 
  -7  -1   3        0.12        0.26      0.36 o 
  -6  -1   3      669.41      672.18      8.73 o 
  -5  -1   3      236.02      249.61      3.71 o 
  -4  -1   3        2.77        1.18      0.30 o 
  -3  -1   3       90.41       86.61      2.15 o 
  -2  -1   3        0.44        3.81      0.49 o 
  -1  -1   3      779.10      817.62     16.29 o 
   0  -1   3     3098.64     3125.67     40.74 o 
   1  -1   3      551.41      606.58      9.62 o 
   2  -1   3      195.88      110.84      2.68 o 
   3  -1   3      343.44      332.25      3.98 o 
   4  -1   3      677.02      718.71      7.20 o 
   5  -1   3        4.48        5.91      0.32 o 
   6  -1   3       59.89       59.76      1.55 o 
   7  -1   3       14.10       12.34      0.54 o 
   8  -1   3       11.68       10.38      0.57 o 
   9  -1   3       36.11       32.81      1.87 o 
  10  -1   3        0.61        1.40      0.53 o 
  -9   0   3       86.26       92.97      3.33 o 
  -8   0   3      193.00      198.56      5.26 o 
  -7   0   3       54.60       57.50      1.54 o 
  -6   0   3       10.79       11.74      0.75 o 
  -5   0   3      581.22      561.75      7.23 o 
  -4   0   3        0.02        0.98      0.25 o 
  -3   0   3      417.91      458.51      6.65 o 
  -1   0   3     4044.40     4327.93     86.94 o 
   0   0   3     3022.01     2961.30     51.86 o 
   1   0   3     1820.65     1980.98    105.32 o 
   2   0   3     2311.22     2337.34     36.55 o 
   3   0   3       20.77       37.99      0.82 o 
   4   0   3      969.43     1007.67     25.67 o 
   5   0   3      200.14      224.50      2.76 o 
   6   0   3      191.59      194.35      3.76 o 
   7   0   3       22.03       20.90      0.77 o 
   8   0   3        2.33        2.14      0.39 o 
   9   0   3       15.21       15.29      0.84 o 
  10   0   3       29.73       29.21      1.32 o 
  -8   1   3      126.90      135.44      3.89 o 
  -7   1   3      135.28      149.47      4.00 o 
  -6   1   3      165.44      144.46      2.51 o 
  -5   1   3      275.05      264.76      3.78 o 
  -4   1   3     1022.50     1100.88     15.20 o 
  -3   1   3       73.97       69.83      1.87 o 
  -2   1   3     1571.21     1730.33     40.17 o 
  -1   1   3      947.33     1154.35     24.17 o 
   0   1   3        0.22       -0.54      0.27 o 
   1   1   3        1.19       -0.32      0.16 o 
   2   1   3     1486.60     1493.05     23.30 o 
   3   1   3       71.34       78.37      4.12 o 
   4   1   3     2068.31     2208.33     49.66 o 
   5   1   3      378.63      375.77      8.23 o 
   6   1   3      317.96      306.74      6.36 o 
   7   1   3      223.04      216.19      7.66 o 
   8   1   3        8.04        6.38      0.80 o 
   9   1   3       77.30       73.15      1.90 o 
  10   1   3       30.41       32.09      1.28 o 
  -9   2   3        0.02       -0.15      0.42 o 
  -8   2   3        8.51        8.82      1.59 o 
  -7   2   3       12.92       15.77      1.93 o 
  -6   2   3       42.79       54.58      1.97 o 
  -5   2   3       93.97       90.60      1.67 o 
  -4   2   3        0.43        1.18      0.50 o 
  -3   2   3     1258.59     1424.24     33.52 o 
  -2   2   3      241.45      249.13      6.60 o 
  -1   2   3      131.21      150.38      2.41 o 
   0   2   3      235.22      285.78      8.55 o 
   1   2   3      999.85     1007.45     16.55 o 
   2   2   3      255.04      262.72      3.76 o 
   3   2   3      761.01      506.53     12.52 o 
   4   2   3       45.00       43.24      1.53 o 
   5   2   3      575.52      569.43      7.72 o 
   6   2   3     1122.02     1136.21     14.85 o 
   7   2   3      330.73      311.24      4.70 o 
   8   2   3       24.46       27.93      1.05 o 
   9   2   3       52.94       47.92      1.50 o 
  10   2   3       31.32       30.17      1.41 o 
  11   2   3       31.66       29.30      2.24 o 
 -10   3   3       83.68       84.33      1.86 o 
  -9   3   3        0.19       -0.17      0.33 o 
  -8   3   3       65.52       66.57      1.46 o 
  -7   3   3      376.10      377.76      5.09 o 
  -6   3   3       41.42       46.62      1.30 o 
  -5   3   3       16.07       16.54      2.01 o 
  -4   3   3      440.64      448.30      9.61 o 
  -3   3   3      794.59      930.92     22.31 o 
  -2   3   3       67.00       72.75      2.52 o 
  -1   3   3      649.24      675.19      8.70 o 
   0   3   3        6.72        4.16      1.06 o 
   1   3   3     3056.49     3114.41     66.88 o 
   2   3   3      916.39      994.45     15.90 o 
   3   3   3       70.92       70.95      3.16 o 
   4   3   3      146.74      125.79      3.08 o 
   5   3   3       10.82        9.51      0.54 o 
   6   3   3        5.58        5.40      1.03 o 
   7   3   3        8.06        6.36      0.52 o 
   8   3   3      170.31      159.38      3.34 o 
   9   3   3        5.77        6.64      0.67 o 
  10   3   3        6.49        4.69      0.64 o 
 -10   4   3       46.46       46.86      1.43 o 
  -9   4   3       10.61        9.58      1.00 o 
  -8   4   3      196.40      198.91      3.55 o 
  -7   4   3      195.44      203.41      3.12 o 
  -6   4   3        0.57       -0.13      0.23 o 
  -5   4   3       70.33       71.18      1.36 o 
  -4   4   3        8.25        8.09      0.45 o 
  -3   4   3      516.54      554.17      8.83 o 
  -2   4   3     1468.42     1598.76     24.79 o 
  -1   4   3      123.06      133.66      2.16 o 
   0   4   3     2724.35     2965.91     31.98 o 
   1   4   3        5.61       12.13      0.41 o 
   2   4   3        1.95        2.33      0.27 o 
   3   4   3      316.27      290.39      3.60 o 
   4   4   3      510.99      474.49      7.78 o 
   5   4   3      224.75      221.36      3.56 o 
   6   4   3       29.87       26.97      1.00 o 
   7   4   3       17.18       22.60      0.93 o 
   8   4   3       24.63       24.86      2.08 o 
   9   4   3       19.32       20.83      1.07 o 
  10   4   3       16.96       15.27      1.02 o 
 -10   5   3       15.74       17.92      1.05 o 
  -9   5   3        4.37        3.00      0.56 o 
  -8   5   3      115.57      117.59      3.15 o 
  -7   5   3       10.93       11.66      0.79 o 
  -6   5   3       82.79       85.84      1.72 o 
  -5   5   3       24.30       27.36      1.93 o 
  -4   5   3        7.91       10.28      0.68 o 
  -3   5   3     2390.24     2524.26     48.17 o 
  -2   5   3       54.02       72.06      1.03 o 
  -1   5   3      745.56      763.53      7.76 o 
   0   5   3      725.87      771.38      7.12 o 
   1   5   3       34.76       18.76      0.45 o 
   2   5   3      260.96      294.65      3.05 o 
   3   5   3       96.27      118.75      1.90 o 
   4   5   3      690.07      644.86     13.18 o 
   5   5   3       24.41       30.79      1.04 o 
   6   5   3        4.93        8.25      1.02 o 
   7   5   3       24.38       23.26      0.96 o 
   8   5   3       16.91       19.67      0.96 o 
   9   5   3       24.63       25.42      1.23 o 
  10   5   3        4.28        4.48      0.71 o 
  -9   6   3       73.01       75.76      2.14 o 
  -8   6   3      252.34      242.11      4.57 o 
  -7   6   3      544.60      548.78      8.85 o 
  -6   6   3      127.03      123.76      2.31 o 
  -5   6   3      129.22      113.89      4.25 o 
  -4   6   3        2.55        2.66      0.37 o 
  -3   6   3       10.12        9.90      0.49 o 
  -2   6   3      103.48      136.45      1.58 o 
  -1   6   3      333.37      347.97      3.85 o 
   0   6   3      409.01      416.21      4.47 o 
   1   6   3      484.78      537.02      4.88 o 
   2   6   3       42.70       37.70      0.70 o 
   3   6   3       87.43       89.49      1.66 o 
   4   6   3      549.15      535.15      5.84 o 
   5   6   3       11.57        8.93      0.62 o 
   6   6   3       64.30       55.13      1.42 o 
   7   6   3        1.99        1.37      0.41 o 
   8   6   3       49.31       42.11      1.36 o 
   9   6   3        0.02       -0.37      0.47 o 
  10   6   3       16.93       16.03      1.19 o 
  -9   7   3       13.75       11.32      2.18 o 
  -8   7   3        1.10        0.62      0.53 o 
  -7   7   3      303.37      308.30      5.66 o 
  -6   7   3        7.04        5.47      0.68 o 
  -5   7   3      197.00      186.53      3.17 o 
  -4   7   3       83.38       76.73      1.43 o 
  -3   7   3      593.52      575.50     10.24 o 
  -2   7   3       42.36       50.17      0.90 o 
  -1   7   3      104.78       94.42      1.07 o 
   0   7   3      212.39      203.86      2.11 o 
   1   7   3      418.48      412.61      3.39 o 
   2   7   3     1272.17     1165.61      9.87 o 
   3   7   3      650.33      632.29      6.19 o 
   4   7   3      164.66      156.25      2.17 o 
   5   7   3      489.58      452.89      6.06 o 
   6   7   3       35.39       33.25      1.23 o 
   7   7   3       16.96       12.64      0.85 o 
   8   7   3        0.45       -0.14      0.41 o 
   9   7   3       16.63       17.91      1.54 o 
  10   7   3       11.79       11.93      1.24 o 
  -9   8   3        9.34       11.56      1.10 o 
  -8   8   3       48.93       45.32      1.78 o 
  -7   8   3      133.92      134.81      3.26 o 
  -6   8   3       60.07       64.22      2.04 o 
  -5   8   3       36.00       33.55      1.41 o 
  -4   8   3      108.21       97.76      2.10 o 
  -3   8   3      570.08      542.79      7.55 o 
  -2   8   3      383.85      378.00      3.79 o 
  -1   8   3     1272.52     1224.40      9.02 o 
   0   8   3       75.41       69.53      0.89 o 
   1   8   3      340.00      308.12      3.04 o 
   2   8   3        0.01       -0.10      0.14 o 
   3   8   3     1950.79     1878.60     15.96 o 
   4   8   3       38.16       40.05      0.98 o 
   5   8   3       28.31       28.29      1.05 o 
   6   8   3       49.99       54.94      1.54 o 
   7   8   3        9.00        6.18      0.69 o 
   8   8   3       20.96       23.21      1.18 o 
   9   8   3        4.36        3.58      0.72 o 
  10   8   3        2.50        2.30      0.72 o 
  -8   9   3        1.79        0.85      0.68 o 
  -7   9   3       49.03       45.19      3.19 o 
  -6   9   3        0.48        0.14      0.51 o 
  -5   9   3       23.03       23.81      2.05 o 
  -4   9   3       19.34       17.69      1.02 o 
  -3   9   3       17.64       21.40      1.07 o 
  -2   9   3      288.08      290.32      3.12 o 
  -1   9   3      287.36      264.74      2.35 o 
   0   9   3       84.30       72.47      1.02 o 
   1   9   3        7.83        6.34      0.53 o 
   2   9   3       32.80       27.19      0.57 o 
   3   9   3       35.88       32.91      0.71 o 
   4   9   3        8.02        9.80      0.53 o 
   5   9   3        8.53        6.95      0.67 o 
   6   9   3       40.30       40.82      1.38 o 
   7   9   3        2.83        1.47      0.51 o 
   8   9   3       19.10       19.47      1.33 o 
   9   9   3        1.50        2.30      0.68 o 
  -8  10   3        0.01       -0.18      0.59 o 
  -7  10   3       21.02       19.06      1.49 o 
  -6  10   3        0.42       -0.26      1.04 o 
  -5  10   3        0.02        0.10      0.58 o 
  -4  10   3      306.69      300.52      8.99 o 
  -3  10   3       10.45        8.74      0.64 o 
  -2  10   3        9.17       10.08      0.50 o 
  -1  10   3       13.76       10.93      0.42 o 
   0  10   3       20.15       16.96      0.57 o 
   1  10   3      246.23      224.91      2.14 o 
   2  10   3        7.92        6.77      0.34 o 
   3  10   3       10.42        9.93      0.46 o 
   4  10   3        2.67        1.88      0.34 o 
   5  10   3        7.24        7.02      0.69 o 
   6  10   3      211.79      211.84      3.70 o 
   7  10   3       11.60       11.78      0.96 o 
   8  10   3        6.36        5.26      0.83 o 
   9  10   3      127.70      132.02      3.31 o 
  -7  11   3       16.40       15.62      1.43 o 
  -6  11   3       23.04       23.20      2.73 o 
  -5  11   3       60.49       58.31      2.25 o 
  -4  11   3        3.99        3.30      0.80 o 
  -3  11   3      295.74      283.84      4.12 o 
  -2  11   3      275.23      296.64      3.33 o 
  -1  11   3        5.09        5.29      0.42 o 
   0  11   3       23.81       26.49      0.68 o 
   1  11   3       89.18       83.98      1.11 o 
   2  11   3       48.74       50.99      0.87 o 
   3  11   3        5.78        5.38      0.37 o 
   4  11   3       15.25       13.46      0.65 o 
   5  11   3        9.13        8.28      1.10 o 
   6  11   3       48.68       45.81      1.58 o 
   7  11   3       36.17       32.63      1.78 o 
   8  11   3        0.88        1.56      1.24 o 
  -6  12   3      175.13      185.11      7.00 o 
  -5  12   3        0.77       -0.16      0.64 o 
  -4  12   3        2.80        4.30      0.87 o 
  -3  12   3       45.73       48.55      2.14 o 
  -2  12   3      122.06      124.22      2.16 o 
  -1  12   3       38.91       36.95      0.93 o 
   0  12   3      218.28      232.95      2.58 o 
   1  12   3       30.58       30.93      0.76 o 
   2  12   3       26.14       27.79      0.79 o 
   3  12   3       66.02       68.67      1.20 o 
   4  12   3       29.33       25.91      0.87 o 
   5  12   3       70.39       68.02      1.41 o 
   6  12   3      214.84      219.53      5.20 o 
   7  12   3      191.67      198.78      4.97 o 
   8  12   3        3.48        6.62      1.63 o 
  -6  13   3      107.71      112.83      3.62 o 
  -5  13   3      137.80      141.35      4.03 o 
  -4  13   3       20.49       18.94      1.24 o 
  -3  13   3       16.73       18.57      1.90 o 
  -2  13   3        3.53        2.70      0.52 o 
  -1  13   3        7.98        8.42      0.67 o 
   0  13   3        0.20        0.17      0.28 o 
   1  13   3      120.45      128.18      1.74 o 
   2  13   3       36.05       38.87      1.19 o 
   3  13   3        8.52        9.23      0.50 o 
   4  13   3       19.55       20.30      1.16 o 
   5  13   3       26.28       30.71      0.92 o 
   6  13   3      225.71      237.14      5.61 o 
   7  13   3        7.92        8.08      1.44 o 
  -5  14   3        1.09       -0.08      1.01 o 
  -4  14   3        7.08        7.82      1.48 o 
  -3  14   3        8.92        9.16      1.50 o 
  -2  14   3       50.43       48.91      2.03 o 
  -1  14   3       85.97       80.96      1.97 o 
   0  14   3       21.39       20.64      0.78 o 
   1  14   3        1.73        1.31      0.32 o 
   2  14   3      346.69      365.18      4.20 o 
   3  14   3       21.76       23.23      0.79 o 
   4  14   3       12.88       12.43      0.77 o 
   5  14   3       32.10       32.76      1.49 o 
   6  14   3        6.52        5.27      0.88 o 
  -3  15   3       30.12       30.05      2.33 o 
  -2  15   3       22.69       25.61      2.05 o 
  -1  15   3      145.45      154.81      3.00 o 
   0  15   3        0.04       -0.15      0.57 o 
   1  15   3        8.88        8.43      0.56 o 
   2  15   3        1.53        0.71      0.47 o 
   3  15   3       15.10       17.27      1.12 o 
   4  15   3       65.45       70.79      2.64 o 
   5  15   3        0.98        1.21      0.61 o 
  -1  16   3       27.19       26.51      1.19 o 
   0  16   3        8.23        8.30      0.81 o 
   1  16   3        1.22        0.34      0.56 o 
   2  16   3       97.80      103.09      2.06 o 
   3  16   3        0.26       -0.60      0.61 o 
  -1 -15   4       71.91       75.64      1.84 o 
   0 -15   4       59.89       68.45      1.89 o 
  -4 -14   4       29.22       28.74      1.34 o 
  -3 -14   4        4.83        5.33      0.68 o 
  -2 -14   4       10.76       10.14      0.73 o 
  -1 -14   4        0.06       -0.35      0.57 o 
   0 -14   4      263.72      282.71      3.39 o 
   1 -14   4        1.52        1.98      0.56 o 
   2 -14   4       41.55       42.70      1.96 o 
   3 -14   4      108.33      110.85      4.53 o 
  -6 -13   4        4.21        3.98      0.83 o 
  -5 -13   4       77.35       87.98      2.12 o 
  -4 -13   4       71.14       72.61      1.89 o 
  -3 -13   4       11.58       13.29      0.76 o 
  -2 -13   4       70.71       71.37      1.42 o 
  -1 -13   4        3.87        3.06      0.41 o 
   0 -13   4        3.18        5.34      0.47 o 
   1 -13   4       34.58       34.50      1.79 o 
   2 -13   4        0.08       -0.09      0.40 o 
   3 -13   4       11.79       12.04      1.61 o 
   4 -13   4        1.27        1.40      0.93 o 
  -7 -12   4        0.33        0.99      0.66 o 
  -6 -12   4      124.09      131.48      3.37 o 
  -5 -12   4       10.59       10.65      0.93 o 
  -4 -12   4       13.22       12.88      0.73 o 
  -3 -12   4        5.30        6.01      0.62 o 
  -2 -12   4       83.43       88.35      1.44 o 
  -1 -12   4      249.71      254.80      2.84 o 
   0 -12   4       17.23       16.23      0.92 o 
   1 -12   4       57.39       58.65      1.82 o 
   2 -12   4       84.23       86.17      1.93 o 
   3 -12   4       56.98       61.21      3.05 o 
   4 -12   4        7.06        7.18      1.28 o 
   5 -12   4        2.88        2.86      0.83 o 
  -7 -11   4       36.83       40.57      1.65 o 
  -6 -11   4        5.70        5.26      0.79 o 
  -5 -11   4       51.41       50.87      1.41 o 
  -4 -11   4      212.73      217.71      2.83 o 
  -3 -11   4        4.45        4.36      0.40 o 
  -2 -11   4      151.72      152.29      1.86 o 
  -1 -11   4        1.32        1.58      0.31 o 
   0 -11   4       92.30       97.51      1.46 o 
   1 -11   4       66.48       66.92      1.28 o 
   2 -11   4       55.92       53.99      1.31 o 
   3 -11   4       79.06       80.05      3.39 o 
   4 -11   4       35.07       40.28      1.50 o 
   5 -11   4       58.53       58.28      2.36 o 
   6 -11   4        8.77        8.58      2.07 o 
  -8 -10   4       80.36       76.80      2.76 o 
  -7 -10   4       25.92       24.07      1.88 o 
  -6 -10   4      185.65      186.54      3.90 o 
  -5 -10   4       23.72       24.93      1.16 o 
  -4 -10   4        1.99        1.13      0.32 o 
  -3 -10   4      104.05      101.01      1.34 o 
  -2 -10   4       59.27       61.89      0.92 o 
  -1 -10   4       80.61       85.18      1.27 o 
   0 -10   4      159.12      162.22      2.31 o 
   1 -10   4       29.28       32.22      0.76 o 
   2 -10   4       44.90       50.86      1.22 o 
   3 -10   4       52.41       48.59      1.34 o 
   4 -10   4       35.40       35.40      1.70 o 
   5 -10   4        1.33        0.08      1.44 o 
   6 -10   4       18.31       18.28      1.44 o 
   7 -10   4        7.15        4.83      0.93 o 
  -9  -9   4       10.57       10.13      1.58 o 
  -8  -9   4       41.96       44.43      2.02 o 
  -7  -9   4        3.55        3.67      0.82 o 
  -6  -9   4       10.11        9.07      1.21 o 
  -5  -9   4      121.82      118.78      4.04 o 
  -4  -9   4      411.44      385.06      4.62 o 
  -3  -9   4        8.32        7.46      0.39 o 
  -2  -9   4       50.86       46.60      0.72 o 
  -1  -9   4        1.04        0.12      0.21 o 
   0  -9   4        6.12        7.77      0.38 o 
   1  -9   4      230.70      211.08      2.27 o 
   2  -9   4       87.91       91.90      1.40 o 
   3  -9   4      214.01      205.44      3.13 o 
   4  -9   4       76.25       75.52      1.99 o 
   5  -9   4        8.85        9.65      2.89 o 
   6  -9   4       43.13       39.17      1.78 o 
   7  -9   4        5.45        6.23      1.17 o 
   8  -9   4        2.56        2.83      0.79 o 
  -9  -8   4       15.14       16.21      3.62 o 
  -8  -8   4      144.86      159.89      4.80 o 
  -7  -8   4      400.72      396.06      6.57 o 
  -6  -8   4        0.35        0.44      0.47 o 
  -5  -8   4      627.48      612.43      9.01 o 
  -4  -8   4        0.32       -0.17      0.26 o 
  -3  -8   4      212.17      200.80      2.22 o 
  -2  -8   4       38.15       31.65      0.60 o 
  -1  -8   4      475.17      449.17      3.73 o 
   0  -8   4       15.68       14.10      0.45 o 
   1  -8   4      108.43       97.90      1.13 o 
   2  -8   4       31.01       29.21      0.72 o 
   3  -8   4       23.70       24.27      0.92 o 
   4  -8   4        0.10        0.47      0.39 o 
   5  -8   4       34.17       34.97      1.56 o 
   6  -8   4       13.05       14.13      1.92 o 
   7  -8   4        2.05        1.38      0.59 o 
   8  -8   4        6.10        4.87      1.59 o 
  -9  -7   4       93.62       96.07      2.89 o 
  -8  -7   4       12.35       13.62      2.40 o 
  -7  -7   4       86.72       83.29      2.21 o 
  -6  -7   4       29.79       32.72      1.74 o 
  -5  -7   4        1.72        0.88      0.41 o 
  -4  -7   4      117.46       94.24      1.69 o 
  -3  -7   4      457.69      425.77      3.70 o 
  -2  -7   4       67.05       76.54      0.87 o 
  -1  -7   4      329.37      355.62      2.82 o 
   0  -7   4       67.41       80.02      0.99 o 
   1  -7   4       71.27       75.25      0.88 o 
   2  -7   4        0.80        2.39      0.28 o 
   3  -7   4       43.88       36.74      1.92 o 
   4  -7   4      141.38      146.02      4.52 o 
   5  -7   4       94.08       92.72      2.67 o 
   6  -7   4       11.55       14.05      1.08 o 
   7  -7   4      149.54      145.07      3.44 o 
   8  -7   4       18.48       16.13      1.21 o 
   9  -7   4        0.02       -0.12      0.57 o 
 -10  -6   4        5.50        5.58      1.41 o 
  -9  -6   4        6.55        4.23      0.80 o 
  -8  -6   4      306.56      309.39      5.30 o 
  -7  -6   4        4.90        2.89      0.54 o 
  -6  -6   4       13.95       14.86      1.56 o 
  -5  -6   4      182.66      191.68      3.46 o 
  -4  -6   4       11.95       13.19      0.82 o 
  -3  -6   4        3.63        3.32      0.50 o 
  -2  -6   4       76.39       74.94      0.90 o 
  -1  -6   4        4.03        6.15      0.28 o 
   0  -6   4      114.86      115.93      1.29 o 
   1  -6   4      297.10      293.44      2.48 o 
   2  -6   4        0.07       -0.10      0.16 o 
   3  -6   4     1143.48     1177.62     15.02 o 
   4  -6   4      122.22      100.93      2.10 o 
   5  -6   4       43.68       44.28      2.58 o 
   6  -6   4        0.09        0.08      0.44 o 
   7  -6   4        2.17        1.96      0.56 o 
   8  -6   4        8.65        6.61      1.16 o 
   9  -6   4        0.27        0.16      0.55 o 
 -10  -5   4        1.83        0.79      0.64 o 
  -9  -5   4      385.71      391.63      7.29 o 
  -8  -5   4      193.71      205.00      3.46 o 
  -7  -5   4       16.45       17.38      1.82 o 
  -6  -5   4      377.32      367.45      7.06 o 
  -5  -5   4      638.72      565.17      8.08 o 
  -4  -5   4      199.38      180.92      3.12 o 
  -3  -5   4     1670.11     1663.40     16.62 o 
  -2  -5   4        3.01        1.58      0.24 o 
  -1  -5   4     1106.17     1125.62     11.01 o 
   0  -5   4      121.80      115.43      1.22 o 
   1  -5   4      115.81       99.26      1.17 o 
   2  -5   4       35.87       32.34      0.72 o 
   3  -5   4      118.84      110.07      2.07 o 
   4  -5   4       90.13       97.28      2.93 o 
   5  -5   4        4.60        5.30      0.53 o 
   6  -5   4        9.13        9.62      0.73 o 
   7  -5   4       66.78       65.45      1.71 o 
   8  -5   4       61.63       63.98      1.94 o 
   9  -5   4       20.92       21.03      1.24 o 
 -10  -4   4       73.48       74.57      2.58 o 
  -9  -4   4      266.30      267.70      7.32 o 
  -8  -4   4        6.91        7.88      1.14 o 
  -7  -4   4       84.18       78.51      3.66 o 
  -6  -4   4       96.90       94.94      2.03 o 
  -5  -4   4       24.18       15.54      0.77 o 
  -4  -4   4      144.81      151.22      5.15 o 
  -3  -4   4       13.94       13.40      0.50 o 
  -2  -4   4      142.55      155.17      1.75 o 
  -1  -4   4       90.85       82.74      1.21 o 
   0  -4   4       57.83       52.30      0.81 o 
   1  -4   4      699.98      773.74      7.11 o 
   2  -4   4     1563.05     1686.34     13.73 o 
   3  -4   4      448.01      485.85      5.62 o 
   4  -4   4       73.18       81.00      2.43 o 
   5  -4   4      509.09      509.03      7.04 o 
   6  -4   4       16.90       17.35      0.82 o 
   7  -4   4        5.06        6.78      0.61 o 
   8  -4   4      152.95      149.05      3.14 o 
   9  -4   4      154.48      150.62      3.23 o 
  10  -4   4       10.96       11.06      1.28 o 
 -10  -3   4      104.88      110.38      3.18 o 
  -9  -3   4      132.81      143.29      2.91 o 
  -8  -3   4      383.25      390.51      4.91 o 
  -7  -3   4       97.94       95.82      2.05 o 
  -6  -3   4       64.89       77.73      3.55 o 
  -5  -3   4      112.72      113.65      2.13 o 
  -4  -3   4      370.04      369.44      6.17 o 
  -3  -3   4      146.30      153.62      3.45 o 
  -2  -3   4      814.21      891.47     11.80 o 
  -1  -3   4       81.04       80.99      1.15 o 
   0  -3   4       19.44       18.10      0.45 o 
   1  -3   4        3.33        8.22      0.36 o 
   2  -3   4      551.07      674.75      7.58 o 
   3  -3   4       52.61       59.04      3.70 o 
   4  -3   4       46.60       46.01      2.42 o 
   5  -3   4      511.62      502.10      7.05 o 
   6  -3   4       14.95       18.14      0.78 o 
   7  -3   4      124.17      117.38      2.23 o 
   8  -3   4       66.00       63.36      1.56 o 
   9  -3   4        0.49        0.64      0.45 o 
  10  -3   4        0.78        0.66      0.66 o 
 -10  -2   4       10.52        9.14      0.85 o 
  -9  -2   4       24.22       24.51      1.01 o 
  -8  -2   4       80.98       86.76      1.59 o 
  -7  -2   4       38.70       38.14      0.92 o 
  -6  -2   4      118.85      129.48      2.17 o 
  -5  -2   4       72.42       74.75      1.36 o 
  -4  -2   4     1937.53     1927.84     50.99 o 
  -3  -2   4      262.45      299.47      8.02 o 
  -2  -2   4       88.00       85.58      1.85 o 
  -1  -2   4       36.97       43.41      1.18 o 
   0  -2   4        8.96        4.59      0.23 o 
   1  -2   4       17.35       14.52      0.32 o 
   2  -2   4     2990.40     3344.84     35.09 o 
   3  -2   4       52.69       67.45      1.20 o 
   4  -2   4        1.27        0.49      0.28 o 
   5  -2   4      204.93      195.00      2.99 o 
   6  -2   4       61.93       58.16      1.30 o 
   7  -2   4        0.20        0.60      0.30 o 
   8  -2   4        2.51        2.89      0.98 o 
   9  -2   4       46.16       43.64      1.63 o 
  10  -2   4        8.93        7.76      0.97 o 
 -10  -1   4      101.15      102.73      2.71 o 
  -9  -1   4       19.50       20.71      0.88 o 
  -8  -1   4      196.19      202.33      3.43 o 
  -7  -1   4       86.29       96.32      1.56 o 
  -6  -1   4        4.77        5.32      0.47 o 
  -5  -1   4      195.68      190.28      2.48 o 
  -4  -1   4      441.99      534.18      5.76 o 
  -3  -1   4      138.57      124.37      3.72 o 
  -2  -1   4     1667.09     1827.64     49.65 o 
  -1  -1   4       47.99       48.38      0.87 o 
   0  -1   4        5.31        9.84      0.31 o 
   1  -1   4     1521.07     1636.65     25.67 o 
   2  -1   4        2.78        4.01      0.51 o 
   3  -1   4      244.28      299.77      4.25 o 
   4  -1   4       32.67       39.34      0.67 o 
   5  -1   4      130.95      144.27      2.29 o 
   6  -1   4        3.55        4.23      0.38 o 
   7  -1   4      168.68      165.33      2.67 o 
   8  -1   4       63.80       63.38      2.70 o 
   9  -1   4        3.44        3.62      0.60 o 
  10  -1   4       54.09       52.99      1.44 o 
  -9   0   4        1.99        2.02      0.83 o 
  -8   0   4       59.36       60.23      2.58 o 
  -7   0   4        9.64       10.35      1.17 o 
  -6   0   4        0.20        0.31      0.49 o 
  -5   0   4      174.99      184.00      2.88 o 
  -4   0   4      245.61      266.69      3.87 o 
  -3   0   4      197.80      281.49      4.36 o 
  -2   0   4      394.93      441.53     11.14 o 
  -1   0   4      344.61      436.38      7.60 o 
   0   0   4      400.89      404.99      6.69 o 
   1   0   4      185.23      179.53      2.64 o 
   2   0   4     1624.24     1681.65     47.25 o 
   3   0   4        9.10       22.15      2.35 o 
   4   0   4        1.65        1.46      0.19 o 
   5   0   4      362.59      371.06      4.98 o 
   6   0   4      226.61      216.62      4.02 o 
   7   0   4      138.89      139.36      2.94 o 
   8   0   4       28.84       28.72      1.18 o 
   9   0   4        0.36        0.47      0.29 o 
  10   0   4        9.52        9.20      1.23 o 
 -10   1   4        4.72        4.19      0.64 o 
  -9   1   4       30.39       29.30      2.64 o 
  -8   1   4      150.17      162.26      4.46 o 
  -7   1   4       78.92       80.60      3.26 o 
  -6   1   4     1153.46     1181.43     20.70 o 
  -5   1   4       51.66       53.89      1.23 o 
  -4   1   4      602.13      676.37      9.69 o 
  -3   1   4      143.34      183.57      3.87 o 
   0   1   4      614.77      680.34     39.84 o 
   1   1   4      204.79      233.63      3.38 o 
   2   1   4     1814.60     1829.31     23.72 o 
   3   1   4      261.80      269.84      6.90 o 
   4   1   4      229.62      249.15      4.34 o 
   5   1   4      434.26      436.47      6.94 o 
   6   1   4      145.08      140.79      4.45 o 
   7   1   4        8.40        8.19      0.63 o 
   8   1   4       37.03       35.22      1.78 o 
   9   1   4       26.33       25.44      1.19 o 
  10   1   4       58.08       56.64      1.84 o 
 -10   2   4        6.83        6.47      0.53 o 
  -9   2   4      139.94      142.78      2.54 o 
  -8   2   4      177.17      186.14      3.54 o 
  -7   2   4       18.31       19.05      1.64 o 
  -6   2   4     1005.36     1081.06     14.15 o 
  -5   2   4      104.17      116.75      1.99 o 
  -4   2   4       79.17       90.43      1.61 o 
  -3   2   4      844.53      993.05     23.91 o 
  -2   2   4     1263.39     1451.76     34.02 o 
   0   2   4      445.84      477.50      7.90 o 
   1   2   4     3984.25     4180.50     58.20 o 
   2   2   4      983.71     1015.89     13.42 o 
   3   2   4       10.16        6.80      0.78 o 
   4   2   4     2917.49     2951.67     44.09 o 
   5   2   4       21.05       16.24      0.76 o 
   6   2   4     1445.77     1447.61     18.76 o 
   7   2   4       24.73       24.48      1.02 o 
   8   2   4       43.31       40.53      1.38 o 
   9   2   4       13.30       12.92      0.91 o 
  10   2   4       13.97       13.92      1.53 o 
 -10   3   4        2.80        2.29      0.46 o 
  -9   3   4      185.92      191.84      3.40 o 
  -8   3   4       23.86       23.70      0.81 o 
  -7   3   4      572.21      596.06      9.73 o 
  -6   3   4        7.15        7.19      0.54 o 
  -5   3   4        0.51        0.90      0.27 o 
  -4   3   4      135.13      150.63      2.83 o 
  -3   3   4      103.79      124.04      6.33 o 
  -2   3   4      909.52     1010.06     24.01 o 
  -1   3   4      119.62      140.39      2.58 o 
   0   3   4     1145.94     1193.37     14.77 o 
   1   3   4       15.47       14.10      0.42 o 
   2   3   4      200.75      248.25      3.60 o 
   3   3   4       10.30        7.09      0.41 o 
   4   3   4      446.40      495.42      7.98 o 
   5   3   4      211.26      205.49      3.30 o 
   6   3   4      686.92      693.94      9.54 o 
   7   3   4      207.42      195.05      3.37 o 
   8   3   4      354.33      336.91      6.23 o 
   9   3   4       10.98       12.32      0.93 o 
  10   3   4       39.41       39.53      1.50 o 
 -10   4   4        0.20        0.21      0.46 o 
  -9   4   4        1.21        1.31      0.96 o 
  -8   4   4        6.90        8.37      0.65 o 
  -7   4   4       63.08       63.74      1.41 o 
  -6   4   4       25.21       19.44      0.73 o 
  -5   4   4       36.58       42.98      1.02 o 
  -4   4   4       43.54       39.62      1.53 o 
  -3   4   4      500.73      540.11     13.62 o 
  -2   4   4       10.70        7.71      0.46 o 
  -1   4   4        1.34       -0.23      0.12 o 
   0   4   4        1.31        5.24      0.35 o 
   1   4   4      700.98      721.69      8.12 o 
   2   4   4     1112.29     1112.83     12.56 o 
   3   4   4       20.94       19.59      0.47 o 
   4   4   4        0.05        1.09      0.56 o 
   5   4   4      800.33      765.24     10.41 o 
   6   4   4       20.41       19.46      1.01 o 
   7   4   4      272.15      252.79      4.22 o 
   8   4   4       39.74       42.76      2.99 o 
   9   4   4       18.81       16.67      1.01 o 
  10   4   4       70.70       67.50      3.23 o 
 -10   5   4        3.06        2.96      0.60 o 
  -9   5   4       28.21       29.03      1.21 o 
  -8   5   4       16.54       14.58      1.14 o 
  -7   5   4       33.40       33.48      1.27 o 
  -6   5   4      116.89      118.27      2.16 o 
  -5   5   4        0.16        0.29      0.25 o 
  -4   5   4        1.03        1.91      0.31 o 
  -3   5   4        0.01        0.21      0.29 o 
  -2   5   4       38.06       30.24      0.95 o 
  -1   5   4       26.41       37.45      0.68 o 
   0   5   4      150.18      161.67      1.98 o 
   1   5   4      471.22      493.52      4.80 o 
   2   5   4      113.61      116.60      1.56 o 
   3   5   4      542.69      483.15      5.75 o 
   4   5   4      399.25      388.22      7.66 o 
   5   5   4      102.76       99.92      3.55 o 
   6   5   4      291.84      281.77      5.79 o 
   7   5   4      104.09      100.58      2.25 o 
   8   5   4        4.84        6.21      0.70 o 
   9   5   4        8.00        6.59      0.77 o 
  10   5   4        7.46        8.86      0.90 o 
  -9   6   4       77.29       76.65      2.17 o 
  -8   6   4        8.92        7.77      0.79 o 
  -7   6   4       88.76       87.25      2.99 o 
  -6   6   4        3.60        3.52      0.52 o 
  -5   6   4       41.68       40.13      1.15 o 
  -4   6   4       97.65       99.24      1.93 o 
  -3   6   4        3.09        2.45      0.30 o 
  -2   6   4      587.81      613.08      6.38 o 
  -1   6   4      499.86      600.97      5.67 o 
   0   6   4     1591.97     1688.71     13.03 o 
   1   6   4      234.76      263.62      2.80 o 
   2   6   4      588.72      572.75      5.55 o 
   3   6   4      311.81      282.57      3.28 o 
   4   6   4     1575.44     1458.45     13.35 o 
   5   6   4       69.07       63.87      1.48 o 
   6   6   4       31.23       31.62      1.08 o 
   7   6   4       39.36       38.86      1.26 o 
   8   6   4        4.91        4.15      0.59 o 
   9   6   4       16.86       16.60      1.16 o 
  10   6   4        6.73        8.10      0.91 o 
  -9   7   4        0.50       -0.06      0.49 o 
  -8   7   4      153.33      152.32      5.03 o 
  -7   7   4       28.02       31.58      1.38 o 
  -6   7   4        5.24        6.71      0.69 o 
  -5   7   4       77.57       76.79      1.77 o 
  -4   7   4        1.12        1.48      0.34 o 
  -3   7   4      115.33      101.87      1.72 o 
  -2   7   4       25.05       24.47      0.62 o 
  -1   7   4      589.95      576.08      4.71 o 
   0   7   4      262.19      298.63      3.10 o 
   1   7   4      282.24      302.32      3.20 o 
   2   7   4        7.93        8.32      0.45 o 
   3   7   4      353.80      336.30      3.89 o 
   4   7   4        0.90        2.04      0.28 o 
   5   7   4      231.69      203.40      3.28 o 
   6   7   4        2.20        2.54      0.47 o 
   7   7   4        6.17        5.38      0.62 o 
   8   7   4       21.43       23.12      1.65 o 
   9   7   4       12.67       12.28      1.05 o 
  10   7   4        3.20        2.71      0.69 o 
  -9   8   4        0.45        0.30      0.58 o 
  -8   8   4       16.52       17.00      1.26 o 
  -7   8   4        0.40        0.00      0.47 o 
  -6   8   4       19.09       15.12      1.11 o 
  -5   8   4       69.71       66.66      1.43 o 
  -4   8   4      276.88      265.79      4.27 o 
  -3   8   4        2.47        3.97      0.52 o 
  -2   8   4       68.51       64.82      1.04 o 
  -1   8   4      369.48      352.97      2.92 o 
   0   8   4      285.68      302.00      3.29 o 
   1   8   4       10.10        5.84      0.29 o 
   2   8   4       20.91       16.59      0.52 o 
   3   8   4      142.14      145.02      1.60 o 
   4   8   4       31.79       25.25      0.78 o 
   5   8   4      161.39      160.92      2.84 o 
   6   8   4       69.09       64.92      1.71 o 
   7   8   4      393.41      384.14      7.14 o 
   8   8   4       33.12       31.18      2.05 o 
   9   8   4        5.18        3.95      0.73 o 
  -8   9   4        2.74        2.30      0.69 o 
  -7   9   4        0.47        0.17      0.51 o 
  -6   9   4        4.07        2.37      0.89 o 
  -5   9   4       15.06       14.28      1.13 o 
  -4   9   4      239.84      239.91      4.07 o 
  -3   9   4      152.74      134.15      3.22 o 
  -2   9   4      544.91      546.37      5.33 o 
  -1   9   4      591.89      573.01      4.53 o 
   0   9   4       58.56       54.08      0.83 o 
   1   9   4     1148.78     1128.21      9.13 o 
   2   9   4      630.01      606.31      4.38 o 
   3   9   4       95.84       91.44      1.29 o 
   4   9   4      184.19      183.73      2.39 o 
   5   9   4      153.30      155.64      2.84 o 
   6   9   4      110.13      101.49      2.25 o 
   7   9   4       84.02       85.69      2.12 o 
   8   9   4        9.17        8.14      0.93 o 
   9   9   4       51.17       50.40      1.93 o 
  -8  10   4        0.71       -0.03      0.63 o 
  -7  10   4       14.26       14.69      1.72 o 
  -6  10   4        9.44        9.89      1.07 o 
  -5  10   4      101.60       99.84      4.31 o 
  -4  10   4        5.14        6.18      0.72 o 
  -3  10   4       59.03       59.35      1.45 o 
  -2  10   4      269.18      265.13      3.25 o 
  -1  10   4      309.09      298.64      2.77 o 
   0  10   4      510.35      459.21      4.35 o 
   1  10   4      243.82      233.97      3.26 o 
   2  10   4        0.66        0.18      0.19 o 
   3  10   4       42.15       46.73      0.85 o 
   4  10   4        4.04        3.40      0.39 o 
   5  10   4        2.51        1.44      0.47 o 
   6  10   4      231.15      221.67      3.84 o 
   7  10   4       41.56       42.67      1.54 o 
   8  10   4      104.36      106.15      2.88 o 
   9  10   4       19.27       16.66      1.50 o 
  -7  11   4        6.58        8.65      2.17 o 
  -6  11   4       15.45       13.95      2.01 o 
  -5  11   4       51.91       51.88      6.46 o 
  -4  11   4      161.24      163.79      4.02 o 
  -3  11   4       85.97       85.00      1.86 o 
  -2  11   4       77.15       70.27      1.35 o 
  -1  11   4        0.20        0.36      0.24 o 
   0  11   4        1.68        1.55      0.30 o 
   1  11   4       14.76       11.58      0.47 o 
   2  11   4        9.22        9.03      0.42 o 
   3  11   4       27.05       26.44      0.67 o 
   4  11   4       16.05       16.73      0.72 o 
   5  11   4       47.26       46.36      1.31 o 
   6  11   4        7.70        6.55      0.77 o 
   7  11   4      194.45      201.36      5.15 o 
   8  11   4      155.33      152.34      3.64 o 
  -6  12   4        6.76        7.39      1.15 o 
  -5  12   4        8.99       10.63      1.22 o 
  -4  12   4        2.45        1.61      0.71 o 
  -3  12   4        0.59        0.23      0.44 o 
  -2  12   4      161.04      160.79      2.59 o 
  -1  12   4       91.51       87.73      1.80 o 
   0  12   4      217.06      216.44      2.45 o 
   1  12   4       83.85       76.83      1.23 o 
   2  12   4        4.17        6.18      0.53 o 
   3  12   4      537.24      553.55      5.35 o 
   4  12   4      155.40      164.91      2.33 o 
   5  12   4       25.29       25.27      1.14 o 
   6  12   4       27.26       28.28      1.77 o 
   7  12   4        7.66       10.50      3.89 o 
   8  12   4        0.27        0.38      0.69 o 
  -6  13   4      138.38      144.88      6.10 o 
  -5  13   4        1.19       -0.71      0.82 o 
  -4  13   4       44.12       42.90      1.63 o 
  -3  13   4        5.63        2.32      0.91 o 
  -2  13   4        1.38        0.78      0.37 o 
  -1  13   4       24.83       22.47      1.20 o 
   0  13   4      157.79      170.65      2.09 o 
   1  13   4       88.69       88.55      1.38 o 
   2  13   4      197.40      207.82      2.49 o 
   3  13   4       70.37       74.26      1.28 o 
   4  13   4        0.38        0.12      0.37 o 
   5  13   4        7.51        7.84      0.56 o 
   6  13   4       33.27       38.18      2.03 o 
   7  13   4      165.44      168.79      4.58 o 
  -5  14   4       68.29       73.23      3.96 o 
  -4  14   4      324.79      349.55      9.90 o 
  -3  14   4        1.48        0.05      0.81 o 
  -2  14   4       24.26       23.30      1.56 o 
  -1  14   4      112.52      112.16      2.21 o 
   0  14   4       17.14       14.72      0.67 o 
   1  14   4        2.74        2.74      0.39 o 
   2  14   4       40.62       43.85      1.11 o 
   3  14   4       41.81       43.94      1.03 o 
   4  14   4       46.25       50.50      1.47 o 
   5  14   4        2.18        2.59      0.68 o 
   6  14   4        4.51        4.87      0.84 o 
  -3  15   4        0.70       -0.22      0.73 o 
  -2  15   4        0.44        1.17      0.67 o 
  -1  15   4        0.04       -0.07      0.47 o 
   0  15   4        4.00        4.59      0.63 o 
   1  15   4        1.82        0.81      0.39 o 
   2  15   4       29.04       30.87      1.11 o 
   3  15   4        6.68        5.99      0.79 o 
   4  15   4        7.18        6.44      0.83 o 
   5  15   4        0.79       -0.07      0.61 o 
  -1  16   4        3.40        1.76      0.82 o 
   0  16   4        1.97        0.65      0.55 o 
   1  16   4       15.89       15.87      1.01 o 
   2  16   4       17.72       20.96      1.01 o 
   3  16   4       52.58       55.73      1.84 o 
  -3 -14   5      100.76      112.43      2.45 o 
  -2 -14   5       17.09       17.09      0.88 o 
  -1 -14   5        0.00       -0.13      0.47 o 
   0 -14   5       97.11      100.22      2.13 o 
   1 -14   5       30.14       32.05      1.30 o 
   2 -14   5       26.38       29.47      4.43 o 
  -5 -13   5        3.03        3.22      0.74 o 
  -4 -13   5       20.50       20.75      1.17 o 
  -3 -13   5       73.30       73.97      1.69 o 
  -2 -13   5      100.09      101.19      1.74 o 
  -1 -13   5       12.62       12.87      0.63 o 
   0 -13   5       60.57       57.41      1.24 o 
   1 -13   5      270.41      274.55      4.09 o 
   2 -13   5        4.12        4.15      1.70 o 
   3 -13   5       29.08       26.59      2.17 o 
   4 -13   5       28.48       27.95      2.28 o 
  -6 -12   5        5.52        5.41      0.89 o 
  -5 -12   5        1.66        1.37      0.51 o 
  -4 -12   5       13.44       12.62      0.74 o 
  -3 -12   5        2.44        2.53      0.47 o 
  -2 -12   5        0.19        0.59      0.36 o 
  -1 -12   5       41.38       41.54      0.96 o 
   0 -12   5       87.17       85.97      1.38 o 
   1 -12   5        5.56        4.63      0.58 o 
   2 -12   5        0.07        0.17      0.37 o 
   3 -12   5       29.66       29.59      2.19 o 
   4 -12   5        8.61        6.22      1.24 o 
   5 -12   5        5.60        5.14      1.40 o 
  -7 -11   5       28.77       31.41      2.31 o 
  -6 -11   5       16.32       16.77      1.20 o 
  -5 -11   5       39.49       40.42      1.40 o 
  -4 -11   5       48.88       50.65      1.11 o 
  -3 -11   5       68.92       66.11      1.38 o 
  -2 -11   5        0.04        0.38      0.33 o 
  -1 -11   5        2.59        3.56      0.38 o 
   0 -11   5       92.46       91.23      1.46 o 
   1 -11   5        5.79        5.00      0.45 o 
   2 -11   5      107.90      112.11      2.06 o 
   3 -11   5       16.58       15.58      1.29 o 
   4 -11   5      252.59      253.88      4.48 o 
   5 -11   5       14.14       17.31      3.05 o 
   6 -11   5        0.65        0.13      1.16 o 
  -8 -10   5        1.74        2.18      0.83 o 
  -7 -10   5      146.89      162.13      3.45 o 
  -6 -10   5       36.61       40.89      1.59 o 
  -5 -10   5        7.05        7.40      0.75 o 
  -4 -10   5       38.04       43.52      1.06 o 
  -3 -10   5       31.27       32.46      0.73 o 
  -2 -10   5       36.52       41.67      0.87 o 
  -1 -10   5       93.09       93.24      1.28 o 
   0 -10   5      392.96      391.47      3.88 o 
   1 -10   5       67.10       65.26      1.11 o 
   2 -10   5       16.75       18.88      0.82 o 
   3 -10   5        0.42        0.28      0.37 o 
   4 -10   5       36.82       37.97      1.80 o 
   5 -10   5        0.47        0.21      0.55 o 
   6 -10   5        4.84        2.09      0.74 o 
   7 -10   5        1.42        0.58      0.68 o 
  -8  -9   5       46.73       50.61      2.17 o 
  -7  -9   5        1.56        2.75      0.76 o 
  -6  -9   5       18.56       14.49      1.12 o 
  -5  -9   5       12.65       11.01      0.81 o 
  -4  -9   5       62.63       58.13      1.20 o 
  -3  -9   5       53.94       45.77      0.82 o 
  -2  -9   5       90.27       88.09      1.12 o 
  -1  -9   5      222.23      201.75      2.57 o 
   0  -9   5      210.04      217.66      2.39 o 
   1  -9   5        0.23       -0.08      0.21 o 
   2  -9   5      114.86      115.97      1.79 o 
   3  -9   5      273.48      292.30      4.11 o 
   4  -9   5      109.43      111.11      2.56 o 
   5  -9   5      158.55      157.02      3.86 o 
   6  -9   5       34.10       34.96      1.72 o 
   7  -9   5       17.71       13.23      1.25 o 
  -9  -8   5      173.45      166.16      4.88 o 
  -8  -8   5      383.41      374.01      7.38 o 
  -7  -8   5      352.68      344.88      7.40 o 
  -6  -8   5        8.87        9.04      0.87 o 
  -5  -8   5      141.04      142.04      3.78 o 
  -4  -8   5      158.39      157.37      2.08 o 
  -3  -8   5       74.60       66.43      0.96 o 
  -2  -8   5       25.56       25.41      0.52 o 
  -1  -8   5       25.01       27.13      0.60 o 
   0  -8   5        1.45        0.38      0.20 o 
   1  -8   5      148.69      132.77      1.83 o 
   2  -8   5      272.35      260.90      2.90 o 
   3  -8   5       13.79       11.20      0.69 o 
   4  -8   5      386.97      382.74      5.92 o 
   5  -8   5        4.57        4.31      0.65 o 
   6  -8   5        4.01        2.76      0.67 o 
   7  -8   5       14.89       15.31      1.91 o 
   8  -8   5        7.42        7.48      0.98 o 
  -9  -7   5        2.52        2.65      0.75 o 
  -8  -7   5       20.23       24.62      2.73 o 
  -7  -7   5        1.03        2.03      0.57 o 
  -6  -7   5      151.37      144.84      3.31 o 
  -5  -7   5      417.11      394.88      6.19 o 
  -4  -7   5      880.39      798.00      9.42 o 
  -3  -7   5      135.03      123.00      1.38 o 
  -2  -7   5      653.09      611.31      4.57 o 
  -1  -7   5        0.35        0.10      0.18 o 
   0  -7   5      309.32      288.65      2.54 o 
   1  -7   5      410.26      404.62      3.32 o 
   2  -7   5      142.33      140.16      1.77 o 
   3  -7   5      558.11      543.79      7.05 o 
   4  -7   5      159.35      165.48      3.09 o 
   5  -7   5       73.29       69.14      1.84 o 
   6  -7   5      244.83      242.17      4.24 o 
   7  -7   5       10.34       10.93      1.43 o 
   8  -7   5        9.77       11.19      1.14 o 
  -9  -6   5        7.42        8.67      0.97 o 
  -8  -6   5      328.81      318.82      4.91 o 
  -7  -6   5       47.86       47.51      1.59 o 
  -6  -6   5       28.70       32.46      1.54 o 
  -5  -6   5        7.23        8.40      0.73 o 
  -4  -6   5      110.63       97.45      2.14 o 
  -3  -6   5      274.90      259.71      2.88 o 
  -2  -6   5        8.26        4.79      0.24 o 
  -1  -6   5      183.66      180.53      1.60 o 
   0  -6   5       14.07        9.98      0.41 o 
   1  -6   5      679.88      672.84      5.13 o 
   2  -6   5       13.02       12.31      0.62 o 
   3  -6   5      323.35      342.11      5.10 o 
   4  -6   5       45.10       40.15      1.73 o 
   5  -6   5       77.84       76.24      1.87 o 
   6  -6   5        1.25        1.25      0.55 o 
   7  -6   5        1.43        0.67      0.51 o 
   8  -6   5       36.60       38.64      1.63 o 
   9  -6   5       38.72       39.51      3.36 o 
 -10  -5   5        3.71        3.29      0.82 o 
  -9  -5   5       12.45       13.10      1.09 o 
  -8  -5   5       72.01       77.20      1.87 o 
  -7  -5   5       34.71       33.15      1.26 o 
  -6  -5   5        0.04        0.21      0.56 o 
  -5  -5   5        4.78        1.33      0.39 o 
  -4  -5   5       25.77       28.71      1.03 o 
  -3  -5   5      293.57      307.34      3.92 o 
  -2  -5   5        3.36        2.66      0.23 o 
  -1  -5   5      304.99      318.15      3.23 o 
   0  -5   5      386.03      377.47      3.28 o 
   1  -5   5        2.07        3.64      0.23 o 
   2  -5   5      117.46       97.71      1.19 o 
   3  -5   5       83.29       91.88      4.39 o 
   4  -5   5       63.45       61.53      1.41 o 
   5  -5   5        0.74        0.83      0.36 o 
   6  -5   5       72.50       74.04      1.81 o 
   7  -5   5      140.68      144.79      2.86 o 
   8  -5   5        0.10        0.52      0.47 o 
   9  -5   5        4.39        3.52      0.72 o 
 -10  -4   5        3.40        3.71      0.78 o 
  -9  -4   5       10.42       10.44      1.11 o 
  -8  -4   5        9.44        8.59      0.77 o 
  -7  -4   5      155.49      156.88      2.74 o 
  -6  -4   5       83.36       89.89      2.20 o 
  -5  -4   5       81.45       67.93      1.63 o 
  -4  -4   5       39.94       35.01      1.07 o 
  -3  -4   5     1164.09     1155.27     12.96 o 
  -2  -4   5      316.25      322.18      3.19 o 
  -1  -4   5      877.41      920.13      7.89 o 
   0  -4   5      431.69      430.04      3.38 o 
   1  -4   5       55.03       52.85      0.70 o 
   2  -4   5      582.00      538.01      6.64 o 
   3  -4   5      570.88      611.32      8.10 o 
   4  -4   5        0.01       -0.04      0.30 o 
   5  -4   5        1.87        0.79      0.44 o 
   6  -4   5       19.93       20.63      0.92 o 
   7  -4   5       31.03       30.62      1.13 o 
   8  -4   5        2.34        1.84      0.48 o 
   9  -4   5        0.01        0.35      0.60 o 
  10  -4   5        1.54        3.27      0.90 o 
 -10  -3   5        4.49        3.39      0.70 o 
  -9  -3   5      151.64      145.38      3.91 o 
  -8  -3   5        5.07        4.34      0.52 o 
  -7  -3   5      377.46      378.27      5.20 o 
  -6  -3   5        0.89        0.56      0.28 o 
  -5  -3   5      182.77      169.78      2.92 o 
  -4  -3   5      136.73      141.64      3.44 o 
  -3  -3   5      294.40      331.30      6.39 o 
  -2  -3   5       63.61       53.37      0.98 o 
  -1  -3   5      768.86      758.72      8.26 o 
   0  -3   5       10.32       14.53      0.43 o 
   1  -3   5      578.94      537.13      4.71 o 
   2  -3   5      422.09      464.92      4.36 o 
   3  -3   5       10.83        7.68      0.53 o 
   4  -3   5       37.34       29.02      1.19 o 
   5  -3   5      111.35      104.69      2.01 o 
   6  -3   5        3.59        5.74      0.54 o 
   7  -3   5       27.50       26.84      1.02 o 
   8  -3   5       13.68       13.92      1.05 o 
   9  -3   5       20.61       21.42      1.52 o 
  10  -3   5       15.41       15.32      1.43 o 
 -10  -2   5        1.62        1.73      0.62 o 
  -9  -2   5        6.25        5.53      0.61 o 
  -8  -2   5       10.03       11.53      0.78 o 
  -7  -2   5      502.09      508.73      6.57 o 
  -6  -2   5       28.85       28.88      0.87 o 
  -5  -2   5       69.59       73.04      1.42 o 
  -4  -2   5        1.48        0.44      0.28 o 
  -3  -2   5      132.23      122.50      2.86 o 
  -2  -2   5       15.93       31.85      0.91 o 
  -1  -2   5        0.20        0.42      0.16 o 
   0  -2   5      714.25      695.85      7.98 o 
   1  -2   5      933.03     1005.42     11.33 o 
   2  -2   5       33.85       34.87      0.72 o 
   3  -2   5      108.34      106.71      1.54 o 
   4  -2   5       17.30       18.51      1.58 o 
   5  -2   5      192.80      206.60      3.22 o 
   6  -2   5        0.15        0.24      0.29 o 
   7  -2   5      305.21      290.07      4.40 o 
   8  -2   5       68.55       64.54      2.04 o 
   9  -2   5       38.47       35.98      3.04 o 
  10  -2   5        6.85        5.51      1.10 o 
 -10  -1   5       16.78       17.04      1.07 o 
  -9  -1   5        5.71        6.99      0.63 o 
  -8  -1   5       14.57       16.74      0.83 o 
  -7  -1   5       40.01       41.40      1.18 o 
  -6  -1   5       23.00       28.87      1.33 o 
  -5  -1   5     1106.47     1067.19     12.34 o 
  -4  -1   5     2556.30     2761.79     41.18 o 
  -3  -1   5        7.31        7.73      0.49 o 
  -2  -1   5     1052.52     1182.26     21.79 o 
  -1  -1   5     1172.65     1255.48     16.49 o 
   0  -1   5       34.09       55.79      0.89 o 
   1  -1   5      427.41      457.30      4.69 o 
   2  -1   5      179.22      234.69      3.92 o 
   3  -1   5       74.79       89.60      1.56 o 
   4  -1   5      241.66      224.76      6.95 o 
   5  -1   5      154.01      155.11      2.53 o 
   6  -1   5      223.32      208.51      3.25 o 
   7  -1   5       86.33       87.75      2.29 o 
   8  -1   5       26.10       23.39      1.17 o 
   9  -1   5        9.66        9.21      0.88 o 
  10  -1   5       10.41        8.74      0.94 o 
 -10   0   5        1.58        1.57      0.51 o 
  -9   0   5       59.38       63.52      1.60 o 
  -8   0   5      311.09      338.85      5.26 o 
  -7   0   5      167.54      177.78      3.72 o 
  -6   0   5       12.18       13.38      0.89 o 
  -5   0   5      444.82      471.24      5.80 o 
  -4   0   5      225.74      199.98      3.44 o 
  -2   0   5     4510.45     5040.51     67.76 o 
  -1   0   5       65.66       92.43      2.93 o 
   0   0   5      191.26      223.87      2.78 o 
   1   0   5      539.49      608.95      6.17 o 
   2   0   5       76.47       75.78      1.23 o 
   3   0   5      291.72      309.39      5.08 o 
   4   0   5      100.85       94.67      1.69 o 
   5   0   5      493.00      513.62     11.75 o 
   6   0   5      240.68      239.54      8.90 o 
   7   0   5       36.76       36.27      1.32 o 
   8   0   5       31.75       32.37      0.99 o 
   9   0   5       10.53       11.44      0.94 o 
  10   0   5       46.82       50.17      1.83 o 
 -10   1   5       13.83       13.93      0.94 o 
  -9   1   5        0.10        0.31      0.38 o 
  -8   1   5       89.88       93.68      2.36 o 
  -7   1   5       10.40       11.79      0.68 o 
  -6   1   5      689.80      713.69      9.72 o 
  -5   1   5       87.43      124.50      2.19 o 
  -4   1   5       69.66       99.22      1.55 o 
  -3   1   5     3069.14     3440.30     45.61 o 
  -2   1   5     1094.93     1288.34     21.51 o 
  -1   1   5      118.38      113.03      3.46 o 
   0   1   5     1028.85     1084.41     16.17 o 
   1   1   5     1043.20     1078.82     15.67 o 
   2   1   5      393.53      396.26      4.67 o 
   3   1   5      333.72      361.95      4.77 o 
   4   1   5       50.91       67.47      1.98 o 
   5   1   5      340.98      356.08      4.60 o 
   6   1   5        0.65        0.13      0.25 o 
   7   1   5       59.46       56.72      1.69 o 
   8   1   5       99.02       92.21      2.38 o 
   9   1   5       17.15       20.27      1.14 o 
  10   1   5        0.38        3.74      1.66 o 
 -10   2   5       28.81       30.34      1.28 o 
  -9   2   5        8.48        9.76      0.75 o 
  -8   2   5      158.91      167.40      3.39 o 
  -7   2   5       99.65      112.16      2.44 o 
  -6   2   5      108.13      110.18      2.34 o 
  -5   2   5       22.75       17.79      0.84 o 
  -4   2   5        1.21        4.40      0.99 o 
  -3   2   5      323.06      388.06      6.39 o 
   0   2   5      188.53      187.37      2.66 o 
   1   2   5      633.76      629.62      7.29 o 
   2   2   5      300.13      312.42      4.34 o 
   3   2   5       98.00       72.82      2.05 o 
   4   2   5      482.40      493.94      9.20 o 
   5   2   5      252.00      242.80      3.77 o 
   6   2   5        2.30        2.01      0.44 o 
   7   2   5      144.74      138.57      3.06 o 
   8   2   5       10.85        8.25      0.79 o 
   9   2   5       24.79       27.17      2.96 o 
  10   2   5        0.81        0.18      0.83 o 
 -10   3   5       48.72       52.74      1.49 o 
  -9   3   5       39.72       41.64      1.26 o 
  -8   3   5       59.30       60.49      1.38 o 
  -7   3   5        0.45        0.29      0.76 o 
  -6   3   5      390.09      411.84      8.85 o 
  -5   3   5      107.59      114.34      2.41 o 
  -4   3   5       97.30      110.46      2.29 o 
  -3   3   5       54.81       49.47      2.27 o 
  -2   3   5      727.25      833.59     13.61 o 
  -1   3   5      302.40      354.94      8.39 o 
   0   3   5        2.73        7.22      0.35 o 
   1   3   5      984.41     1040.82     10.40 o 
   2   3   5      558.46      571.70      7.78 o 
   3   3   5       66.98       66.66      0.97 o 
   4   3   5      196.04      189.33      5.67 o 
   5   3   5     1081.12     1024.77     13.81 o 
   6   3   5      444.77      445.18      6.51 o 
   7   3   5      149.88      147.61      5.71 o 
   8   3   5       31.25       29.91      1.35 o 
   9   3   5        1.46        2.20      0.58 o 
  10   3   5        0.03        0.01      0.47 o 
 -10   4   5        5.27        3.58      0.59 o 
  -9   4   5       87.92       95.02      2.21 o 
  -8   4   5        2.49        2.38      0.44 o 
  -7   4   5      345.79      356.66      5.09 o 
  -6   4   5      912.59      930.72     11.89 o 
  -5   4   5      244.31      226.38      4.22 o 
  -4   4   5      174.09      169.58      3.29 o 
  -3   4   5       16.12       16.61      1.39 o 
  -2   4   5        0.85        2.69      0.33 o 
  -1   4   5      715.17      741.46      8.28 o 
   0   4   5      345.20      405.18      4.80 o 
   1   4   5     2530.09     2799.00     27.34 o 
   2   4   5       41.97       61.11      0.97 o 
   3   4   5        8.61       10.23      0.41 o 
   4   4   5      256.85      237.92      5.10 o 
   5   4   5      516.81      480.01      6.89 o 
   6   4   5       28.13       28.14      1.03 o 
   7   4   5       31.31       32.00      1.33 o 
   8   4   5       97.44       90.64      2.51 o 
   9   4   5        0.63       -0.14      0.60 o 
  10   4   5       12.94       12.91      1.04 o 
 -10   5   5        0.25        0.27      0.48 o 
  -9   5   5        0.14        0.81      0.58 o 
  -8   5   5        5.01        4.07      0.58 o 
  -7   5   5      236.07      235.94      3.74 o 
  -6   5   5      125.03      119.17      2.22 o 
  -5   5   5       43.06       44.34      1.22 o 
  -4   5   5      156.60      165.81      2.69 o 
  -3   5   5       25.18       20.67      0.97 o 
  -2   5   5      315.18      355.20      3.89 o 
  -1   5   5        3.79        5.17      0.28 o 
   0   5   5       80.54       56.90      1.66 o 
   1   5   5      734.94      806.99      8.29 o 
   2   5   5       46.13       59.47      1.39 o 
   3   5   5      257.10      238.76      3.19 o 
   4   5   5        2.52        1.09      0.50 o 
   5   5   5        3.61        1.96      0.40 o 
   6   5   5        0.32        0.23      0.31 o 
   7   5   5       31.20       31.75      1.21 o 
   8   5   5        2.17        2.24      0.58 o 
   9   5   5        0.00       -0.01      0.44 o 
  10   5   5      143.58      151.25      3.40 o 
  -9   6   5       26.24       29.39      1.34 o 
  -8   6   5      105.37      107.93      2.64 o 
  -7   6   5       14.36       13.64      0.84 o 
  -6   6   5      193.90      195.04      4.30 o 
  -5   6   5      102.71      111.15      2.15 o 
  -4   6   5      261.86      245.55      3.78 o 
  -3   6   5        4.19        6.17      0.43 o 
  -2   6   5       35.23       30.52      0.60 o 
  -1   6   5       18.09       14.34      0.43 o 
   0   6   5       10.45       11.15      0.40 o 
   1   6   5       18.73       22.32      0.52 o 
   2   6   5        0.06        0.26      0.14 o 
   3   6   5        0.07        0.28      0.19 o 
   4   6   5      350.82      326.65      4.20 o 
   5   6   5       12.23        9.17      0.70 o 
   6   6   5       67.53       72.23      1.87 o 
   7   6   5      107.74      105.99      2.45 o 
   8   6   5      115.18      113.84      4.15 o 
   9   6   5      137.37      137.75      3.21 o 
  10   6   5        7.99        7.40      0.91 o 
  -9   7   5        2.21        1.68      0.65 o 
  -8   7   5       13.99       14.94      1.11 o 
  -7   7   5       50.98       48.75      1.72 o 
  -6   7   5       78.86       73.35      1.79 o 
  -5   7   5        1.98        1.18      0.38 o 
  -4   7   5        1.81        2.69      0.45 o 
  -3   7   5       55.80       53.00      1.17 o 
  -2   7   5      543.86      533.94      5.55 o 
  -1   7   5       86.05       90.93      1.06 o 
   0   7   5       21.07       26.47      0.57 o 
   1   7   5       63.89       69.92      1.22 o 
   2   7   5      679.02      684.34      5.34 o 
   3   7   5      178.71      180.85      2.16 o 
   4   7   5       25.95       31.11      0.87 o 
   5   7   5       93.96       88.52      1.92 o 
   6   7   5      407.43      373.25      5.34 o 
   7   7   5       24.64       21.23      1.07 o 
   8   7   5       62.60       59.14      1.72 o 
   9   7   5        2.27        2.56      0.66 o 
  10   7   5       26.11       21.48      1.43 o 
  -9   8   5       21.71       21.29      1.45 o 
  -8   8   5        2.71        3.84      0.73 o 
  -7   8   5       10.29        9.22      1.04 o 
  -6   8   5       60.47       60.24      2.00 o 
  -5   8   5        0.33       -0.15      0.46 o 
  -4   8   5        3.48        2.04      0.38 o 
  -3   8   5      299.51      299.21      5.34 o 
  -2   8   5      202.92      192.20      2.20 o 
  -1   8   5        5.33        3.61      0.43 o 
   0   8   5     1693.46     1582.96     12.37 o 
   1   8   5      549.65      504.69      3.89 o 
   2   8   5      948.32      903.34      6.97 o 
   3   8   5        1.03        2.62      0.26 o 
   4   8   5        3.64        3.14      0.46 o 
   5   8   5       87.35       76.74      1.81 o 
   6   8   5       29.99       25.02      1.16 o 
   7   8   5      100.98      110.82      2.43 o 
   8   8   5        0.14        0.13      0.46 o 
   9   8   5       63.37       65.40      2.21 o 
  -8   9   5       13.37       11.60      1.97 o 
  -7   9   5        3.53        3.54      0.75 o 
  -6   9   5       43.50       44.11      1.79 o 
  -5   9   5      106.45      101.25      2.33 o 
  -4   9   5      143.71      147.03      2.90 o 
  -3   9   5      438.14      406.77      6.10 o 
  -2   9   5      320.83      323.13      3.73 o 
  -1   9   5       12.65       16.69      0.47 o 
   0   9   5        0.03        0.91      0.45 o 
   1   9   5      441.32      406.73      3.64 o 
   2   9   5       88.60       80.94      1.18 o 
   3   9   5       59.22       60.73      1.02 o 
   4   9   5      110.35       99.90      1.59 o 
   5   9   5       55.09       57.71      1.59 o 
   6   9   5        1.33        0.61      0.43 o 
   7   9   5       76.38       76.85      2.02 o 
   8   9   5       26.71       23.46      1.48 o 
   9   9   5        5.43        6.61      0.90 o 
  -8  10   5       16.86       13.56      1.29 o 
  -7  10   5        0.61        1.38      0.67 o 
  -6  10   5       94.27       93.44      2.83 o 
  -5  10   5        0.27        0.41      0.58 o 
  -4  10   5        9.88        8.74      0.82 o 
  -3  10   5        7.24        6.51      0.57 o 
  -2  10   5        7.32        7.11      0.48 o 
  -1  10   5       30.31       26.23      0.59 o 
   0  10   5        0.84        1.51      0.27 o 
   1  10   5       96.67       90.27      1.29 o 
   2  10   5      187.15      175.69      1.79 o 
   3  10   5       43.11       43.34      0.77 o 
   4  10   5      379.13      386.25      4.36 o 
   5  10   5      207.65      212.10      2.91 o 
   6  10   5       30.00       29.68      1.28 o 
   7  10   5      345.73      348.97      5.46 o 
   8  10   5      176.34      183.44      4.05 o 
   9  10   5       47.75       48.51      2.40 o 
  -7  11   5       11.26       13.13      1.32 o 
  -6  11   5        4.77        5.17      0.91 o 
  -5  11   5        2.83        2.12      0.72 o 
  -4  11   5      301.04      285.63      4.96 o 
  -3  11   5       14.32       16.98      0.92 o 
  -2  11   5      131.90      130.30      1.99 o 
  -1  11   5       28.72       26.75      0.77 o 
   0  11   5        9.11       10.19      0.48 o 
   1  11   5      141.87      140.23      1.87 o 
   2  11   5        0.86        0.97      0.23 o 
   3  11   5      409.50      417.16      3.86 o 
   4  11   5      254.48      266.69      3.02 o 
   5  11   5       16.96       17.61      0.68 o 
   6  11   5      122.82      124.26      2.71 o 
   7  11   5      120.21      122.64      3.13 o 
   8  11   5      260.44      255.08      5.11 o 
  -6  12   5        2.58        0.98      0.76 o 
  -5  12   5      140.56      139.19      3.84 o 
  -4  12   5       71.52       74.92      5.87 o 
  -3  12   5      120.79      126.22      2.48 o 
  -2  12   5        8.21        6.90      0.61 o 
  -1  12   5        6.36        5.26      0.55 o 
   0  12   5      147.66      131.44      1.72 o 
   1  12   5       53.90       52.26      1.00 o 
   2  12   5      114.60      114.65      1.56 o 
   3  12   5      206.11      216.44      2.54 o 
   4  12   5        5.21        3.96      0.46 o 
   5  12   5        9.38        7.15      0.54 o 
   6  12   5       44.67       44.42      1.79 o 
   7  12   5        0.72        1.00      0.99 o 
   8  12   5      125.16      131.28      5.49 o 
  -6  13   5       14.48       13.43      1.49 o 
  -5  13   5      101.00      108.72      3.45 o 
  -4  13   5        2.09        1.58      0.76 o 
  -3  13   5       10.70        8.45      1.36 o 
  -2  13   5        7.67        6.20      0.54 o 
  -1  13   5       97.21      102.92      2.04 o 
   0  13   5        0.08        0.45      0.28 o 
   1  13   5       40.47       41.34      0.92 o 
   2  13   5       54.21       56.17      1.12 o 
   3  13   5       32.04       35.60      0.94 o 
   4  13   5       36.69       38.88      1.25 o 
   5  13   5        4.33        4.86      0.48 o 
   6  13   5       28.95       35.20      1.93 o 
   7  13   5      192.74      203.65      5.17 o 
  -4  14   5        5.71        5.76      1.28 o 
  -3  14   5        0.05       -0.04      0.78 o 
  -2  14   5        4.89        4.24      0.87 o 
  -1  14   5        3.89        4.43      0.73 o 
   0  14   5       11.78       11.58      0.68 o 
   1  14   5        3.71        3.14      0.38 o 
   2  14   5       76.93       80.48      1.59 o 
   3  14   5      234.24      252.16      3.02 o 
   4  14   5        8.14        8.27      1.02 o 
   5  14   5       24.67       27.21      1.39 o 
   6  14   5       23.03       24.02      2.31 o 
  -3  15   5        4.11        3.44      1.13 o 
  -2  15   5       37.29       39.89      1.96 o 
  -1  15   5        1.68        1.31      0.50 o 
   0  15   5       50.55       52.13      1.60 o 
   1  15   5        8.85        7.66      0.55 o 
   2  15   5       28.85       27.63      1.07 o 
   3  15   5       28.29       27.55      1.30 o 
   4  15   5      102.08      106.33      2.52 o 
   5  15   5       40.26       46.11      2.07 o 
  -1  16   5      109.02      117.53      2.50 o 
   0  16   5       18.13       20.14      1.14 o 
   1  16   5        1.12       -0.04      0.53 o 
   2  16   5        1.66        0.95      0.52 o 
   3  16   5      139.77      148.38      3.15 o 
  -3 -14   6       25.37       26.54      1.33 o 
  -2 -14   6       20.70       21.13      0.94 o 
  -1 -14   6       10.36       11.13      0.75 o 
   0 -14   6       45.78       47.97      2.04 o 
   1 -14   6        6.70        6.96      0.75 o 
  -5 -13   6       15.03       16.58      1.12 o 
  -4 -13   6       51.04       56.91      1.73 o 
  -3 -13   6        2.01        2.00      0.58 o 
  -2 -13   6        9.56        9.64      0.72 o 
  -1 -13   6      102.97      114.18      1.89 o 
   0 -13   6        2.07        1.72      0.42 o 
   1 -13   6       22.32       17.67      1.19 o 
   2 -13   6        5.90        5.63      0.91 o 
   3 -13   6       42.43       45.26      2.79 o 
  -6 -12   6       77.42       79.27      2.37 o 
  -5 -12   6      186.35      205.43      3.51 o 
  -4 -12   6        7.80        8.16      0.69 o 
  -3 -12   6       41.31       42.55      1.16 o 
  -2 -12   6      104.70      113.22      1.70 o 
  -1 -12   6       45.99       47.38      1.02 o 
   0 -12   6       77.73       81.35      1.35 o 
   1 -12   6        5.74        7.24      0.74 o 
   2 -12   6        7.49        9.86      0.90 o 
   3 -12   6       13.97       17.66      1.87 o 
   4 -12   6       16.20       15.06      1.75 o 
   5 -12   6      129.86      128.88      5.03 o 
  -7 -11   6       43.77       44.59      1.80 o 
  -6 -11   6        6.13        6.20      1.09 o 
  -5 -11   6        0.60        0.16      0.55 o 
  -4 -11   6       62.08       61.95      1.35 o 
  -3 -11   6      205.24      210.10      2.94 o 
  -2 -11   6        6.58        7.21      0.54 o 
  -1 -11   6        0.68        0.63      0.31 o 
   0 -11   6       30.40       29.28      0.93 o 
   1 -11   6        0.46        0.05      0.30 o 
   2 -11   6       16.79       15.59      0.81 o 
   3 -11   6       35.76       38.29      1.99 o 
   4 -11   6       68.29       67.50      3.27 o 
   5 -11   6        8.44        7.22      1.10 o 
   6 -11   6        6.49        6.97      1.11 o 
  -7 -10   6      297.57      302.50      6.98 o 
  -6 -10   6        2.35        2.64      0.72 o 
  -5 -10   6       45.67       46.42      1.51 o 
  -4 -10   6       58.18       53.98      1.10 o 
  -3 -10   6       29.43       26.43      0.74 o 
  -2 -10   6        1.05        1.32      0.33 o 
  -1 -10   6       10.61       10.04      0.48 o 
   0 -10   6       47.36       47.10      0.96 o 
   1 -10   6       11.80       12.49      0.54 o 
   2 -10   6        8.29       10.16      0.65 o 
   3 -10   6       28.94       33.18      1.64 o 
   4 -10   6       23.28       21.40      1.12 o 
   5 -10   6       13.93       12.59      1.28 o 
   6 -10   6        7.73       10.14      1.21 o 
  -8  -9   6       50.06       47.79      1.72 o 
  -7  -9   6       54.84       58.01      2.00 o 
  -6  -9   6        0.59        0.68      0.49 o 
  -5  -9   6        8.25        6.04      0.69 o 
  -4  -9   6      112.70      115.82      1.79 o 
  -3  -9   6      368.50      361.29      3.39 o 
  -2  -9   6        7.88        6.69      0.42 o 
  -1  -9   6       95.12      100.38      1.51 o 
   0  -9   6       20.64       17.03      0.61 o 
   1  -9   6      136.09      140.26      1.82 o 
   2  -9   6       19.08       18.95      0.82 o 
   3  -9   6       10.09        9.98      0.83 o 
   4  -9   6       12.42       11.92      0.96 o 
   5  -9   6       75.07       73.64      2.50 o 
   6  -9   6        0.34        0.14      0.59 o 
   7  -9   6       16.91       16.95      1.42 o 
  -8  -8   6        3.58        3.60      0.88 o 
  -7  -8   6      169.50      178.13      4.48 o 
  -6  -8   6       62.00       62.49      2.67 o 
  -5  -8   6        0.45        1.07      0.59 o 
  -4  -8   6       15.59       19.54      0.91 o 
  -3  -8   6      374.39      358.01      3.30 o 
  -2  -8   6       27.00       27.14      0.55 o 
  -1  -8   6      122.66      114.02      1.33 o 
   0  -8   6      104.53      102.46      1.29 o 
   1  -8   6       10.20       10.16      0.44 o 
   2  -8   6       61.61       59.84      1.09 o 
   3  -8   6       18.43       17.10      1.27 o 
   4  -8   6       33.31       34.98      1.33 o 
   5  -8   6        2.82        3.12      0.62 o 
   6  -8   6        5.58        4.59      0.83 o 
   7  -8   6        9.96        9.08      1.07 o 
   8  -8   6        0.39        0.96      0.66 o 
  -9  -7   6        0.24        0.59      0.61 o 
  -8  -7   6      334.95      345.43      6.85 o 
  -7  -7   6      135.03      130.90      3.72 o 
  -6  -7   6      260.89      251.22      4.52 o 
  -5  -7   6        1.39        1.09      0.48 o 
  -4  -7   6       13.50       11.85      0.58 o 
  -3  -7   6        0.11        0.09      0.19 o 
  -2  -7   6        4.29        3.38      0.23 o 
  -1  -7   6       54.80       48.09      0.76 o 
   0  -7   6      246.26      266.06      2.66 o 
   1  -7   6      192.56      179.54      1.97 o 
   2  -7   6       69.80       70.94      1.16 o 
   3  -7   6       19.90       17.97      0.79 o 
   4  -7   6       86.18       85.47      2.07 o 
   5  -7   6        9.29        8.44      0.85 o 
   6  -7   6       41.74       39.39      1.47 o 
   7  -7   6        0.05        0.32      0.55 o 
   8  -7   6        1.07        1.47      0.65 o 
  -9  -6   6       75.05       74.67      2.44 o 
  -8  -6   6       12.30       11.31      1.07 o 
  -7  -6   6       37.87       37.62      1.56 o 
  -6  -6   6        0.65        2.10      0.50 o 
  -5  -6   6       49.08       48.69      1.96 o 
  -4  -6   6        5.04        8.83      0.61 o 
  -3  -6   6      210.74      190.67      2.09 o 
  -2  -6   6      361.78      342.29      2.72 o 
  -1  -6   6      161.45      163.23      1.51 o 
   0  -6   6      404.29      390.91      3.26 o 
   1  -6   6       15.62       13.47      0.44 o 
   2  -6   6      597.70      597.83      5.20 o 
   3  -6   6        0.76        1.68      0.33 o 
   4  -6   6      458.06      438.08      6.41 o 
   5  -6   6       13.21       10.10      0.80 o 
   6  -6   6      164.98      163.63      3.20 o 
   7  -6   6        6.28        4.34      0.67 o 
   8  -6   6       32.58       35.93      1.62 o 
   9  -6   6       14.89       11.28      1.29 o 
  -9  -5   6       32.93       33.02      2.72 o 
  -8  -5   6       19.97       18.67      1.01 o 
  -7  -5   6      244.63      241.02      3.85 o 
  -6  -5   6       22.54       23.73      1.10 o 
  -5  -5   6       14.58       12.51      0.84 o 
  -4  -5   6       14.16       14.96      0.88 o 
  -3  -5   6      218.04      199.39      2.31 o 
  -2  -5   6     1207.54     1191.60      8.92 o 
  -1  -5   6       79.97       83.75      1.02 o 
   0  -5   6      603.54      592.90      5.67 o 
   1  -5   6       93.36       91.89      1.01 o 
   2  -5   6      542.50      510.42      4.46 o 
   3  -5   6      537.21      540.25      7.46 o 
   4  -5   6        3.57        2.82      0.43 o 
   5  -5   6      145.35      142.33      2.75 o 
   6  -5   6        4.03        4.65      0.58 o 
   7  -5   6       44.97       47.12      1.53 o 
   8  -5   6        3.96        3.99      0.70 o 
   9  -5   6      118.04      114.57      4.08 o 
 -10  -4   6        1.46        1.81      0.73 o 
  -9  -4   6        0.46       -0.31      0.59 o 
  -8  -4   6        0.15       -0.37      0.36 o 
  -7  -4   6        3.48        3.37      0.48 o 
  -6  -4   6      210.88      204.45      3.26 o 
  -5  -4   6       69.10       73.13      1.75 o 
  -4  -4   6       50.76       59.21      2.17 o 
  -3  -4   6      104.32       94.70      1.30 o 
  -2  -4   6       23.48       22.21      0.56 o 
  -1  -4   6      222.68      263.88      2.57 o 
   0  -4   6      119.48      114.20      1.29 o 
   1  -4   6      162.02      143.26      1.63 o 
   2  -4   6        3.75        7.26      0.36 o 
   3  -4   6      263.17      289.24      4.33 o 
   4  -4   6       22.09       19.10      0.54 o 
   5  -4   6        4.86        4.40      0.51 o 
   6  -4   6       59.02       61.08      2.01 o 
   7  -4   6       22.95       23.55      1.08 o 
   8  -4   6       29.93       30.05      2.13 o 
   9  -4   6       26.12       24.63      1.77 o 
 -10  -3   6        3.38        4.81      0.85 o 
  -9  -3   6        3.69        4.56      0.80 o 
  -8  -3   6       74.92       82.36      2.10 o 
  -7  -3   6       50.70       53.70      1.38 o 
  -6  -3   6       18.78       20.06      0.97 o 
  -5  -3   6       35.90       32.28      0.97 o 
  -4  -3   6     1089.84     1033.21     13.62 o 
  -3  -3   6      174.86      168.31      2.38 o 
  -2  -3   6       17.93       16.93      0.50 o 
  -1  -3   6      350.81      351.32      3.25 o 
   0  -3   6      343.31      356.20      3.03 o 
   1  -3   6      274.45      307.76      4.52 o 
   2  -3   6     1189.71     1265.19     12.86 o 
   3  -3   6      148.85      167.93      2.78 o 
   4  -3   6      105.83      112.87      2.14 o 
   5  -3   6       16.21       20.26      0.86 o 
   6  -3   6      258.01      237.46      3.86 o 
   7  -3   6        8.47        6.50      0.81 o 
   8  -3   6       74.76       71.95      2.33 o 
   9  -3   6       81.60       81.51      5.33 o 
  10  -3   6       66.38       64.97      2.78 o 
 -10  -2   6       21.93       28.87      1.53 o 
  -9  -2   6       80.54       82.41      2.67 o 
  -8  -2   6        9.55       12.27      0.85 o 
  -7  -2   6      429.23      446.73      5.94 o 
  -6  -2   6       35.12       34.68      1.01 o 
  -5  -2   6      139.88      140.35      4.16 o 
  -4  -2   6       40.99       38.17      1.28 o 
  -3  -2   6      394.56      385.36      5.98 o 
  -2  -2   6        5.26        5.31      0.25 o 
  -1  -2   6     1717.42     1880.39     16.07 o 
   0  -2   6        2.07        2.48      0.24 o 
   1  -2   6      539.62      520.51      5.29 o 
   2  -2   6      383.92      391.85      5.25 o 
   3  -2   6       69.44       68.45      1.83 o 
   4  -2   6      255.91      221.15      4.96 o 
   5  -2   6        9.06       10.61      0.66 o 
   6  -2   6      742.45      712.59      9.53 o 
   7  -2   6       11.49       14.73      2.35 o 
   8  -2   6        0.00        0.00      0.47 o 
   9  -2   6        2.84        2.85      0.54 o 
  10  -2   6       12.21       11.81      1.31 o 
 -10  -1   6        4.86        3.42      0.69 o 
  -9  -1   6        1.76        1.45      0.78 o 
  -8  -1   6       12.46       12.26      0.80 o 
  -7  -1   6      309.36      333.43      5.26 o 
  -6  -1   6       46.85       48.74      2.72 o 
  -5  -1   6     1745.76     1773.12     20.08 o 
  -4  -1   6      230.49      241.13      4.20 o 
  -3  -1   6       64.65       49.60      1.34 o 
  -2  -1   6       31.28       25.37      0.85 o 
  -1  -1   6      578.69      684.35      6.55 o 
   0  -1   6      524.56      647.72      5.67 o 
   1  -1   6      947.32      957.87      8.84 o 
   2  -1   6      734.17      791.49      8.78 o 
   3  -1   6     1303.56     1267.96     13.21 o 
   4  -1   6       17.24       23.26      1.80 o 
   5  -1   6       30.55       31.97      1.22 o 
   6  -1   6      463.82      470.41      8.22 o 
   7  -1   6       70.78       64.37      3.24 o 
   8  -1   6       48.52       47.52      1.32 o 
   9  -1   6       19.87       19.50      0.93 o 
  10  -1   6        0.00       -0.18      0.88 o 
 -10   0   6        6.27        5.18      0.75 o 
  -9   0   6       22.06       22.38      1.21 o 
  -8   0   6       17.07       19.49      1.49 o 
  -7   0   6       24.32       23.88      1.53 o 
  -6   0   6        0.32        0.54      0.31 o 
  -5   0   6     1141.09     1231.06     14.14 o 
  -4   0   6        9.26       12.61      0.64 o 
  -3   0   6      675.82      773.80     10.95 o 
  -2   0   6      733.63      865.60     10.33 o 
  -1   0   6      741.70      826.14      8.61 o 
   0   0   6        1.59        5.41      0.25 o 
   1   0   6     1467.52     1583.71     15.61 o 
   2   0   6     1257.74     1270.09     12.64 o 
   3   0   6        0.62        0.00      0.12 o 
   5   0   6      119.73      106.51      1.92 o 
   6   0   6       11.32       13.35      1.41 o 
   7   0   6      184.55      179.91      4.67 o 
   8   0   6        0.18        0.54      0.76 o 
   9   0   6       38.62       39.62      1.67 o 
  10   0   6        1.69        1.09      0.88 o 
 -10   1   6        4.54        3.96      0.70 o 
  -9   1   6      123.87      133.67      3.08 o 
  -8   1   6        1.82        1.75      0.44 o 
  -7   1   6      113.74      115.69      2.31 o 
  -6   1   6      197.03      214.43      3.53 o 
  -5   1   6     1128.40     1192.98     15.63 o 
  -4   1   6       57.50       60.32      1.38 o 
  -3   1   6      715.39      861.21     20.08 o 
  -2   1   6      141.43      138.78      5.21 o 
  -1   1   6      690.43      835.40     12.52 o 
   0   1   6      421.48      471.52      5.47 o 
   1   1   6      292.77      291.10      3.50 o 
   2   1   6      249.53      269.43      2.99 o 
   3   1   6      243.97      240.99      2.68 o 
   5   1   6       18.22       19.09      1.39 o 
   6   1   6      725.92      718.25     11.86 o 
   7   1   6       27.12       25.08      1.22 o 
   8   1   6        4.84        5.26      0.70 o 
   9   1   6       32.50       31.33      1.49 o 
  10   1   6        5.23        4.46      0.75 o 
 -10   2   6        0.97        0.96      0.44 o 
  -9   2   6        9.88        8.88      0.80 o 
  -8   2   6        4.72        6.54      0.66 o 
  -7   2   6       75.63       83.35      2.72 o 
  -6   2   6        4.34        6.66      0.62 o 
  -5   2   6      288.01      288.23      5.14 o 
  -4   2   6        6.40       15.83      1.66 o 
  -2   2   6      849.32     1003.61     24.14 o 
  -1   2   6      119.14      140.70      1.90 o 
   0   2   6      858.51      906.87      9.09 o 
   1   2   6      233.93      228.99      2.95 o 
   2   2   6     2172.31     2379.56     25.85 o 
   3   2   6      325.36      328.84      3.56 o 
   4   2   6      154.47      153.30      4.60 o 
   5   2   6     1018.70     1016.50     13.45 o 
   6   2   6      677.41      685.99     11.35 o 
   7   2   6      130.99      127.81      3.03 o 
   8   2   6      234.65      233.52      4.82 o 
   9   2   6       45.37       42.94      1.70 o 
  10   2   6       16.50       14.30      1.17 o 
 -10   3   6        3.50        2.62      0.53 o 
  -9   3   6       24.21       25.12      0.98 o 
  -8   3   6        0.02        0.27      0.64 o 
  -7   3   6        0.70        0.40      0.39 o 
  -6   3   6       55.78       60.63      1.69 o 
  -5   3   6      224.26      229.45      4.27 o 
  -4   3   6        6.08        9.08      1.29 o 
  -3   3   6       35.89       43.13      2.20 o 
  -2   3   6      179.74      226.47      5.45 o 
  -1   3   6      933.88     1025.49     10.45 o 
   0   3   6       18.19       18.13      0.82 o 
   1   3   6     1008.56     1044.11     12.48 o 
   2   3   6     1332.44     1377.00     13.70 o 
   3   3   6      155.73      123.01      1.60 o 
   4   3   6      169.30      152.90      3.60 o 
   5   3   6       41.58       33.80      1.98 o 
   6   3   6      278.64      280.30      5.35 o 
   7   3   6       80.77       79.36      2.23 o 
   8   3   6      176.49      159.35      3.80 o 
   9   3   6        6.26        6.02      0.80 o 
  10   3   6       10.31        9.91      1.03 o 
 -10   4   6       29.40       29.69      1.25 o 
  -9   4   6        4.46        5.00      0.82 o 
  -8   4   6      249.91      248.50      3.94 o 
  -7   4   6        1.36        0.84      0.56 o 
  -6   4   6       19.49       17.95      0.97 o 
  -5   4   6        0.31        0.05      0.31 o 
  -4   4   6       42.14       35.62      1.62 o 
  -3   4   6      158.78      147.21      4.85 o 
  -2   4   6        5.36        5.47      0.25 o 
  -1   4   6       17.90       29.43      0.56 o 
   0   4   6        0.43        0.72      0.34 o 
   1   4   6      161.89      173.55      2.34 o 
   2   4   6       27.80       20.52      0.53 o 
   3   4   6      241.10      224.68      3.00 o 
   4   4   6       75.92       66.65      2.39 o 
   5   4   6      665.10      644.94      9.01 o 
   6   4   6        0.69        0.06      0.31 o 
   7   4   6       50.96       45.21      1.68 o 
   8   4   6        2.66        1.58      0.82 o 
   9   4   6        2.10        3.38      0.70 o 
  10   4   6        1.81        1.50      0.68 o 
  -9   5   6        1.80        1.84      0.54 o 
  -8   5   6       41.06       38.29      1.25 o 
  -7   5   6        0.72        0.73      0.37 o 
  -6   5   6       23.28       29.82      1.02 o 
  -5   5   6        6.09        7.70      0.58 o 
  -4   5   6      506.15      515.70      6.97 o 
  -3   5   6      137.53      148.12      2.12 o 
  -2   5   6      614.95      606.53      5.22 o 
  -1   5   6      396.62      370.76      4.15 o 
   0   5   6      101.08      102.30      1.96 o 
   1   5   6      112.66      107.27      1.53 o 
   2   5   6      122.45      117.42      1.47 o 
   3   5   6      265.03      255.56      3.26 o 
   4   5   6      582.52      549.53      5.76 o 
   5   5   6       16.64       19.87      2.64 o 
   6   5   6      392.62      364.74      8.16 o 
   7   5   6      300.69      303.54      5.98 o 
   8   5   6        9.20        8.89      0.95 o 
   9   5   6       46.38       42.78      1.86 o 
  10   5   6       14.30       14.52      1.18 o 
  -9   6   6       22.96       24.25      1.40 o 
  -8   6   6       21.70       22.05      1.16 o 
  -7   6   6        2.26        3.27      0.54 o 
  -6   6   6       53.31       52.63      1.44 o 
  -5   6   6      326.39      312.57      5.16 o 
  -4   6   6       12.61       13.30      0.63 o 
  -3   6   6      420.16      407.52      4.98 o 
  -2   6   6        1.25        0.61      0.18 o 
  -1   6   6        4.19        6.15      0.28 o 
   0   6   6      183.05      203.87      2.69 o 
   1   6   6      557.91      519.97      4.72 o 
   2   6   6      168.71      145.34      1.59 o 
   3   6   6      749.13      767.46      8.84 o 
   4   6   6      120.32       99.28      1.71 o 
   5   6   6       61.93       53.81      1.55 o 
   6   6   6       30.10       27.08      1.17 o 
   7   6   6        0.25       -0.02      0.38 o 
   8   6   6       80.66       85.94      4.60 o 
   9   6   6        0.70        0.53      0.52 o 
  10   6   6        5.19        5.63      0.85 o 
  -9   7   6        2.24        0.17      0.57 o 
  -8   7   6        4.82        3.69      0.70 o 
  -7   7   6       26.67       23.05      1.69 o 
  -6   7   6       13.20       14.82      0.91 o 
  -5   7   6      152.00      155.61      2.88 o 
  -4   7   6      246.78      229.92      3.20 o 
  -3   7   6     1089.75     1067.69     12.06 o 
  -2   7   6      116.23      108.20      1.40 o 
  -1   7   6      891.01      883.20      7.03 o 
   0   7   6      454.78      432.30      3.94 o 
   1   7   6       11.82        9.41      0.43 o 
   2   7   6       88.48       93.41      1.08 o 
   3   7   6      790.32      731.64      6.93 o 
   4   7   6      272.73      233.56      4.49 o 
   5   7   6        2.27        3.36      0.52 o 
   6   7   6       63.65       58.95      2.15 o 
   7   7   6        5.88        5.20      0.63 o 
   8   7   6        3.02        2.77      0.64 o 
   9   7   6       38.76       39.45      1.69 o 
  10   7   6       11.46       10.18      1.09 o 
  -9   8   6       32.42       29.89      1.57 o 
  -8   8   6       13.24       13.13      1.16 o 
  -7   8   6       72.86       68.14      4.22 o 
  -6   8   6       56.09       48.38      1.53 o 
  -5   8   6       21.33       19.71      1.25 o 
  -4   8   6      157.22      147.26      2.40 o 
  -3   8   6        9.66        9.27      0.73 o 
  -2   8   6      525.35      499.77      5.32 o 
  -1   8   6      279.25      269.66      2.35 o 
   0   8   6      407.51      386.92      3.56 o 
   1   8   6       34.58       18.86      0.50 o 
   2   8   6       96.78       89.81      1.02 o 
   3   8   6       40.13       34.62      0.67 o 
   4   8   6      134.85      116.12      1.97 o 
   5   8   6       17.94       21.38      1.04 o 
   6   8   6      127.90      132.49      2.65 o 
   7   8   6       36.95       34.03      1.35 o 
   8   8   6      351.61      354.54      7.56 o 
   9   8   6      143.30      142.43      3.46 o 
  -8   9   6        8.74        8.13      1.94 o 
  -7   9   6        3.58        4.31      1.50 o 
  -6   9   6       48.57       46.23      1.46 o 
  -5   9   6        0.54       -0.07      0.38 o 
  -4   9   6        0.12        0.34      0.40 o 
  -3   9   6      622.34      614.51      8.65 o 
  -2   9   6       22.35       17.33      0.65 o 
  -1   9   6      115.48      107.59      1.36 o 
   0   9   6      204.85      200.39      2.18 o 
   1   9   6      266.93      238.98      2.35 o 
   2   9   6      472.24      491.54      4.09 o 
   3   9   6      168.00      164.93      1.73 o 
   4   9   6      191.19      187.95      2.47 o 
   5   9   6      140.88      131.09      2.59 o 
   6   9   6        8.86        9.62      0.83 o 
   7   9   6        0.02        0.60      0.51 o 
   8   9   6      377.72      381.12      6.65 o 
   9   9   6        0.17        0.99      0.60 o 
  -8  10   6       66.56       64.15      2.41 o 
  -7  10   6       34.25       35.27      1.77 o 
  -6  10   6       11.56       11.46      1.15 o 
  -5  10   6       12.34       10.66      0.92 o 
  -4  10   6      156.87      160.55      3.22 o 
  -3  10   6       13.45       15.84      0.86 o 
  -2  10   6        6.49        6.97      0.48 o 
  -1  10   6      278.74      271.30      3.40 o 
   0  10   6      175.51      152.80      1.83 o 
   1  10   6      155.46      140.48      1.74 o 
   2  10   6      333.93      325.09      2.77 o 
   3  10   6        6.07        7.62      0.41 o 
   4  10   6      698.97      711.38      7.30 o 
   5  10   6       11.56       11.95      0.59 o 
   6  10   6       24.64       21.70      1.28 o 
   7  10   6       31.12       30.31      1.50 o 
   8  10   6        9.46       10.28      1.41 o 
   9  10   6        1.94        0.72      1.07 o 
  -7  11   6        9.71        8.66      1.10 o 
  -6  11   6       43.82       42.65      1.99 o 
  -5  11   6       73.66       64.43      2.38 o 
  -4  11   6       41.98       42.46      1.60 o 
  -3  11   6       27.41       27.33      1.09 o 
  -2  11   6       39.65       40.20      0.99 o 
  -1  11   6        0.08        0.28      0.27 o 
   0  11   6        8.55        3.88      0.34 o 
   1  11   6        0.02       -0.01      0.22 o 
   2  11   6        0.75        2.00      0.28 o 
   3  11   6       40.54       40.81      0.79 o 
   4  11   6        0.39       -0.19      0.31 o 
   5  11   6       11.71       11.27      0.59 o 
   6  11   6       47.44       45.83      1.76 o 
   7  11   6        0.12       -0.32      0.55 o 
   8  11   6       29.30       29.22      1.74 o 
  -6  12   6      152.19      154.24      4.16 o 
  -5  12   6        7.94        5.43      1.06 o 
  -4  12   6        5.13        5.62      0.97 o 
  -3  12   6       52.47       55.95      1.56 o 
  -2  12   6       10.01        9.53      0.80 o 
  -1  12   6       63.17       66.21      1.54 o 
   0  12   6       33.00       30.64      0.77 o 
   1  12   6        0.13       -0.18      0.24 o 
   2  12   6        0.52        0.43      0.25 o 
   3  12   6        0.01       -0.52      0.26 o 
   4  12   6      329.22      346.29      4.03 o 
   5  12   6       18.08       22.04      1.04 o 
   6  12   6       43.06       46.29      1.83 o 
   7  12   6        0.32       -0.06      0.58 o 
  -5  13   6       21.31       22.32      1.75 o 
  -4  13   6      111.01      113.83      4.04 o 
  -3  13   6       27.65       31.16      1.75 o 
  -2  13   6       37.61       39.31      1.54 o 
  -1  13   6      107.48      105.72      2.09 o 
   0  13   6       32.25       29.08      0.78 o 
   1  13   6        4.36        4.85      0.49 o 
   2  13   6        6.10        4.33      0.53 o 
   3  13   6       79.52       81.40      1.46 o 
   4  13   6       11.39       12.05      0.81 o 
   5  13   6       23.89       25.68      1.06 o 
   6  13   6       19.33       20.34      1.70 o 
   7  13   6        6.34        7.86      2.84 o 
  -4  14   6      159.99      155.89      5.66 o 
  -3  14   6       23.30       26.43      2.20 o 
  -2  14   6       30.21       33.80      1.73 o 
  -1  14   6       40.86       41.94      1.36 o 
   0  14   6        3.19        3.01      0.48 o 
   1  14   6       45.25       46.60      1.05 o 
   2  14   6        7.42        6.77      0.58 o 
   3  14   6        1.57        2.27      0.44 o 
   4  14   6       11.99       11.48      1.34 o 
   5  14   6        8.10        7.57      1.02 o 
   6  14   6       12.61       16.02      1.55 o 
  -3  15   6        2.55        2.65      1.03 o 
  -2  15   6       19.28       19.00      2.96 o 
  -1  15   6       15.20       15.57      0.97 o 
   0  15   6        0.10       -0.87      0.43 o 
   1  15   6      178.68      179.83      2.52 o 
   2  15   6        0.26       -0.23      0.43 o 
   3  15   6       91.32       93.13      2.33 o 
   4  15   6        1.73        1.74      0.76 o 
  -1  16   6       28.74       28.08      1.19 o 
   0  16   6        5.78        4.46      0.71 o 
   1  16   6        5.57        5.77      0.85 o 
   2  16   6       11.14       12.96      0.85 o 
  -4 -13   7       12.41       15.15      1.08 o 
  -3 -13   7       61.58       66.89      1.66 o 
  -2 -13   7       96.35      103.25      1.93 o 
  -1 -13   7       33.45       35.72      1.22 o 
   0 -13   7        0.76       -0.14      0.39 o 
   1 -13   7       45.15       43.12      1.35 o 
   2 -13   7        6.30        5.87      0.83 o 
   3 -13   7       11.59        7.93      1.40 o 
  -5 -12   7       23.71       22.25      1.22 o 
  -4 -12   7       94.26       97.20      3.45 o 
  -3 -12   7        2.20        2.51      0.58 o 
  -2 -12   7        7.45        7.83      0.68 o 
  -1 -12   7        0.06       -0.47      0.35 o 
   0 -12   7        3.95        2.56      0.39 o 
   1 -12   7      264.65      271.13      4.66 o 
   2 -12   7        8.18        7.54      0.63 o 
   3 -12   7       23.73       17.98      1.93 o 
   4 -12   7        4.19        4.18      1.16 o 
  -6 -11   7       40.79       45.47      2.39 o 
  -5 -11   7       38.14       38.69      2.50 o 
  -4 -11   7        1.75        1.05      0.53 o 
  -3 -11   7       31.06       33.61      1.30 o 
  -2 -11   7      139.96      148.57      2.30 o 
  -1 -11   7        7.11        6.36      0.47 o 
   0 -11   7       86.25       85.27      1.37 o 
   1 -11   7       75.72       78.91      1.76 o 
   2 -11   7        1.23        1.79      0.43 o 
   3 -11   7      166.08      170.28      4.34 o 
   4 -11   7      112.41      115.17      4.52 o 
   5 -11   7      110.02      110.07      4.71 o 
  -7 -10   7      108.28      106.43      3.49 o 
  -6 -10   7      366.32      380.14      8.01 o 
  -5 -10   7       19.31       20.73      1.51 o 
  -4 -10   7      109.44      108.39      1.66 o 
  -3 -10   7       53.90       63.78      1.35 o 
  -2 -10   7       38.78       39.58      0.93 o 
  -1 -10   7       43.82       46.67      1.01 o 
   0 -10   7      296.63      310.13      3.27 o 
   1 -10   7      104.24      103.02      1.69 o 
   2 -10   7       42.58       46.38      1.25 o 
   3 -10   7        0.25        0.63      0.57 o 
   4 -10   7       11.86        8.79      0.78 o 
   5 -10   7       51.25       51.36      3.27 o 
   6 -10   7        1.55        0.80      1.26 o 
  -8  -9   7        0.59       -0.12      0.65 o 
  -7  -9   7       14.52       14.89      1.13 o 
  -6  -9   7       20.49       20.41      1.22 o 
  -5  -9   7       18.82       17.11      1.09 o 
  -4  -9   7      128.55      124.92      1.73 o 
  -3  -9   7      194.79      193.54      2.10 o 
  -2  -9   7       72.64       64.76      1.14 o 
  -1  -9   7       12.16       11.10      0.49 o 
   0  -9   7        0.02        0.00      0.26 o 
   1  -9   7       70.93       67.54      1.15 o 
   2  -9   7       70.17       75.55      1.59 o 
   3  -9   7        2.29        2.16      0.61 o 
   4  -9   7       81.35       86.57      2.56 o 
   5  -9   7        0.01        0.02      0.54 o 
   6  -9   7       12.07       11.89      2.37 o 
   7  -9   7       17.97       16.98      1.46 o 
  -8  -8   7      119.69      114.59      6.41 o 
  -7  -8   7      212.44      219.44      4.00 o 
  -6  -8   7       12.99       13.84      0.92 o 
  -5  -8   7       12.75       11.43      1.19 o 
  -4  -8   7       22.76       22.83      0.77 o 
  -3  -8   7       88.71       88.30      1.19 o 
  -2  -8   7       40.37       39.58      0.83 o 
  -1  -8   7      230.12      228.95      2.40 o 
   0  -8   7        0.80        0.21      0.25 o 
   1  -8   7      117.98      113.65      1.56 o 
   2  -8   7       66.07       67.66      1.78 o 
   3  -8   7       77.89       73.58      1.66 o 
   4  -8   7       60.21       67.33      1.94 o 
   5  -8   7       38.36       32.54      1.39 o 
   6  -8   7       10.70       11.22      1.00 o 
   7  -8   7        0.99        1.71      1.20 o 
  -9  -7   7       81.88       79.20      3.27 o 
  -8  -7   7       50.01       46.29      2.57 o 
  -7  -7   7        0.66        1.33      0.71 o 
  -6  -7   7        2.79        3.83      0.57 o 
  -5  -7   7       17.51       20.02      0.93 o 
  -4  -7   7        3.19        4.10      0.63 o 
  -3  -7   7       67.46       60.89      0.91 o 
  -2  -7   7       86.04       90.16      1.13 o 
  -1  -7   7      840.37      799.23      6.53 o 
   0  -7   7       83.69       79.21      1.12 o 
   1  -7   7      363.46      362.75      3.78 o 
   2  -7   7      161.20      152.36      1.95 o 
   3  -7   7        1.88        1.17      0.26 o 
   4  -7   7      256.92      249.52      4.30 o 
   5  -7   7       90.75       87.20      2.64 o 
   6  -7   7        0.31        0.36      0.47 o 
   7  -7   7       39.99       41.24      1.82 o 
   8  -7   7        0.40        0.10      0.57 o 
  -9  -6   7       60.62       61.35      2.78 o 
  -8  -6   7        0.02       -0.86      0.73 o 
  -7  -6   7       29.35       26.60      1.46 o 
  -6  -6   7       81.51       81.44      2.13 o 
  -5  -6   7       51.18       51.07      1.34 o 
  -4  -6   7       71.57       59.09      1.42 o 
  -3  -6   7        3.86        5.60      0.30 o 
  -2  -6   7       91.10       91.91      1.01 o 
  -1  -6   7      503.99      478.90      3.71 o 
   0  -6   7        0.11        0.78      0.21 o 
   1  -6   7      407.07      394.80      3.27 o 
   2  -6   7      190.13      179.80      1.91 o 
   3  -6   7       14.25       15.13      0.50 o 
   4  -6   7       27.74       30.57      1.18 o 
   5  -6   7        3.73        3.52      0.59 o 
   6  -6   7      120.40      118.05      3.28 o 
   7  -6   7        1.13        2.37      0.60 o 
   8  -6   7       15.99       16.77      1.30 o 
  -9  -5   7       38.48       37.71      2.08 o 
  -8  -5   7       16.18       16.87      1.23 o 
  -7  -5   7        5.40        3.21      0.77 o 
  -6  -5   7      200.11      207.43      3.43 o 
  -5  -5   7        0.80        0.94      0.37 o 
  -4  -5   7      425.35      419.55      5.41 o 
  -3  -5   7       88.95       87.19      1.35 o 
  -2  -5   7      164.18      159.26      1.45 o 
  -1  -5   7       54.98       59.00      0.76 o 
   0  -5   7      364.89      341.44      2.90 o 
   1  -5   7       52.47       52.99      0.74 o 
   2  -5   7      188.37      185.64      1.92 o 
   3  -5   7      177.56      186.95      2.86 o 
   4  -5   7        2.12        2.67      0.35 o 
   5  -5   7       96.91      101.08      2.28 o 
   6  -5   7       42.60       40.23      1.41 o 
   7  -5   7        6.00        6.34      0.73 o 
   8  -5   7       64.51       65.76      2.46 o 
   9  -5   7        3.27        4.37      1.04 o 
  -9  -4   7        1.68        1.31      0.72 o 
  -8  -4   7      114.55      119.89      2.81 o 
  -7  -4   7       97.61       94.50      2.06 o 
  -6  -4   7       73.97       74.16      2.21 o 
  -5  -4   7      364.40      345.24      4.82 o 
  -4  -4   7      101.13      100.68      1.78 o 
  -3  -4   7       58.26       51.73      1.33 o 
  -2  -4   7      730.41      696.23      5.37 o 
  -1  -4   7       23.88       22.97      0.50 o 
   0  -4   7      396.42      430.40      3.95 o 
   1  -4   7      536.19      550.49      5.21 o 
   2  -4   7       14.27       16.96      0.70 o 
   3  -4   7      258.00      260.66      4.08 o 
   4  -4   7       32.15       32.15      0.82 o 
   5  -4   7       21.52       20.71      0.98 o 
   6  -4   7       74.95       69.24      1.84 o 
   7  -4   7      193.32      186.24      5.20 o 
   8  -4   7       66.01       66.43      2.40 o 
   9  -4   7       15.86       14.77      1.59 o 
 -10  -3   7        5.87        4.80      0.93 o 
  -9  -3   7       24.45       22.97      1.53 o 
  -8  -3   7       52.52       50.09      2.16 o 
  -7  -3   7        2.16        1.43      0.44 o 
  -6  -3   7      308.08      312.48      5.18 o 
  -5  -3   7       87.96       89.16      2.08 o 
  -4  -3   7     1813.33     1770.67     18.06 o 
  -3  -3   7     1073.00     1072.44     11.16 o 
  -2  -3   7       12.44       11.55      0.41 o 
  -1  -3   7       88.39       84.36      1.19 o 
   0  -3   7      905.61      932.47      7.55 o 
   1  -3   7       94.02      108.73      1.17 o 
   2  -3   7      200.77      213.74      3.32 o 
   3  -3   7       96.64      117.53      2.23 o 
   4  -3   7      183.08      164.39      2.33 o 
   5  -3   7       40.38       38.45      1.26 o 
   6  -3   7        9.03        7.63      1.31 o 
   7  -3   7      280.11      301.03      6.10 o 
   8  -3   7       10.09        8.27      0.98 o 
   9  -3   7       63.09       65.72      1.82 o 
 -10  -2   7       33.87       31.21      1.72 o 
  -9  -2   7       10.80       12.56      1.17 o 
  -8  -2   7      141.55      148.33      3.48 o 
  -7  -2   7       27.25       30.35      1.42 o 
  -6  -2   7      369.25      377.29      6.95 o 
  -5  -2   7       50.44       52.51      1.45 o 
  -4  -2   7     1220.80     1232.68     14.23 o 
  -3  -2   7      431.33      414.60      4.65 o 
  -2  -2   7       96.91      100.61      1.12 o 
  -1  -2   7      104.12      101.50      1.22 o 
   0  -2   7       10.94        8.10      0.28 o 
   1  -2   7        2.30        5.16      0.25 o 
   2  -2   7        4.24        1.45      0.22 o 
   3  -2   7      121.55      107.00      1.86 o 
   4  -2   7       39.15       29.17      0.71 o 
   5  -2   7        2.28        1.92      1.18 o 
   6  -2   7       64.51       70.23      4.80 o 
   7  -2   7       51.34       43.08      1.73 o 
   8  -2   7       12.76       13.20      1.39 o 
   9  -2   7       23.86       24.75      1.60 o 
  10  -2   7        7.84        7.76      1.01 o 
 -10  -1   7       21.23       21.53      1.41 o 
  -9  -1   7       11.32       12.32      1.13 o 
  -8  -1   7      134.02      143.08      2.96 o 
  -7  -1   7        1.54        1.29      0.56 o 
  -6  -1   7       22.00       20.70      1.23 o 
  -5  -1   7      213.20      228.67      4.39 o 
  -4  -1   7      123.67      105.31      1.82 o 
  -3  -1   7       36.90       34.99      1.16 o 
  -2  -1   7      640.18      674.97      5.52 o 
  -1  -1   7       56.87       74.25      1.01 o 
   0  -1   7      963.13     1021.47      9.45 o 
   1  -1   7      436.27      482.17      4.28 o 
   2  -1   7      438.32      453.49      5.12 o 
   3  -1   7        6.31        7.29      0.45 o 
   4  -1   7        1.12        2.01      0.33 o 
   5  -1   7        2.37        0.26      0.37 o 
   6  -1   7       12.94       13.99      1.43 o 
   7  -1   7       77.04       71.61      1.68 o 
   8  -1   7        4.52        4.76      0.57 o 
   9  -1   7        3.25        4.18      0.77 o 
  10  -1   7       14.23       14.23      2.31 o 
 -10   0   7       10.68       11.65      1.14 o 
  -9   0   7       50.72       53.75      2.07 o 
  -8   0   7        0.00       -0.37      0.35 o 
  -7   0   7      269.04      286.71      4.73 o 
  -6   0   7      641.66      676.69     11.28 o 
  -5   0   7       62.08       74.05      2.04 o 
  -4   0   7       53.40       47.54      1.18 o 
  -3   0   7      180.48      210.12      3.58 o 
  -2   0   7       25.32       34.19      0.56 o 
  -1   0   7      115.34      133.11      3.42 o 
   0   0   7       79.28       89.94      2.01 o 
   1   0   7       52.96       40.28      1.12 o 
   2   0   7      284.69      319.91      3.20 o 
   3   0   7      719.23      734.82      9.38 o 
   4   0   7       20.55       16.85      1.08 o 
   5   0   7      105.36      108.70      2.64 o 
   6   0   7       74.53       79.08      2.23 o 
   7   0   7       92.45       93.12      6.57 o 
   8   0   7        7.05        7.32      0.86 o 
   9   0   7       50.37       51.20      2.36 o 
  10   0   7        1.96        0.62      0.86 o 
 -10   1   7       50.02       53.91      2.13 o 
  -9   1   7       20.28       20.54      1.30 o 
  -8   1   7        2.68        3.60      0.59 o 
  -7   1   7        1.15        1.49      0.44 o 
  -6   1   7        9.46        8.70      1.05 o 
  -5   1   7        6.60        4.82      1.22 o 
  -4   1   7      427.07      496.23     10.52 o 
  -3   1   7       81.66       83.56      2.70 o 
  -2   1   7       14.49       21.29      0.55 o 
  -1   1   7     1139.25     1309.22     22.98 o 
   0   1   7      381.24      435.02      4.88 o 
   1   1   7       39.11       33.93      0.68 o 
   2   1   7       26.00       24.14      0.51 o 
   3   1   7      523.71      526.14      6.16 o 
   5   1   7      236.39      211.74      4.25 o 
   6   1   7        8.42       11.45      0.91 o 
   7   1   7        0.19        0.19      0.45 o 
   8   1   7       36.58       38.12      2.03 o 
   9   1   7        5.41        5.56      1.51 o 
  10   1   7        3.31        2.65      0.71 o 
 -10   2   7       13.90       13.45      0.89 o 
  -9   2   7       59.92       65.24      2.33 o 
  -8   2   7       54.45       55.72      1.78 o 
  -7   2   7      250.34      256.08      4.94 o 
  -6   2   7      196.69      217.15      4.25 o 
  -5   2   7      425.99      455.32      7.76 o 
  -4   2   7      410.57      417.74      7.12 o 
  -2   2   7      249.29      272.54      3.75 o 
  -1   2   7        7.36        6.57      0.28 o 
   0   2   7      305.93      361.55      3.92 o 
   1   2   7      208.27      250.15      2.86 o 
   2   2   7      298.83      296.75      3.47 o 
   3   2   7      332.43      319.63      4.00 o 
   4   2   7      132.33      123.68      3.03 o 
   5   2   7      135.68      140.27      3.13 o 
   6   2   7      196.36      185.34      3.96 o 
   7   2   7       12.97       15.65      1.07 o 
   8   2   7      147.50      145.22      3.54 o 
   9   2   7        7.45        6.87      0.88 o 
  10   2   7       19.70       18.67      2.19 o 
 -10   3   7       54.43       58.15      1.73 o 
  -9   3   7       17.80       19.55      0.98 o 
  -8   3   7        1.04        1.31      1.14 o 
  -7   3   7      113.59      111.64      4.27 o 
  -6   3   7      205.66      199.70      4.01 o 
  -5   3   7       15.78       25.64      1.09 o 
  -4   3   7       73.92       80.17      1.99 o 
  -2   3   7       12.52       14.14      0.57 o 
  -1   3   7      568.21      621.98      6.82 o 
   0   3   7       68.04       67.17      1.72 o 
   1   3   7       73.20       91.16      1.73 o 
   2   3   7       95.01       69.16      1.10 o 
   3   3   7      134.12      123.60      2.24 o 
   4   3   7        2.49        4.31      0.35 o 
   5   3   7      134.51      143.75      3.95 o 
   6   3   7      178.11      163.49      3.63 o 
   7   3   7      344.56      325.31      6.30 o 
   8   3   7      422.10      424.87      7.96 o 
   9   3   7        0.66        0.92      0.57 o 
  10   3   7      178.16      165.75      5.20 o 
 -10   4   7        6.72        5.99      1.19 o 
  -9   4   7       16.88       19.62      1.08 o 
  -8   4   7        0.29        1.37      0.48 o 
  -7   4   7       38.91       39.14      2.02 o 
  -6   4   7        0.11       -0.04      0.36 o 
  -5   4   7      152.27      157.15      3.34 o 
  -4   4   7       15.65        9.41      0.75 o 
  -3   4   7       47.24       37.55      1.40 o 
  -2   4   7      117.61      113.31      1.50 o 
  -1   4   7        3.31        0.76      0.18 o 
   0   4   7      390.89      443.34      4.37 o 
   1   4   7      773.40      833.97      8.57 o 
   2   4   7      738.64      736.37      7.21 o 
   3   4   7       23.45       25.33      0.85 o 
   4   4   7      695.95      669.98      6.90 o 
   5   4   7       25.41       22.32      1.38 o 
   6   4   7        1.10        0.67      0.43 o 
   7   4   7      102.29      101.61      2.77 o 
   8   4   7      155.99      149.86      3.68 o 
   9   4   7      150.03      144.65      4.23 o 
  10   4   7       80.00       84.57      2.80 o 
  -9   5   7        0.70        0.59      0.51 o 
  -8   5   7       10.28        9.41      0.76 o 
  -7   5   7       10.57       11.44      0.79 o 
  -6   5   7      278.29      260.75      4.10 o 
  -5   5   7       53.03       41.68      1.20 o 
  -4   5   7       35.73       29.83      1.14 o 
  -3   5   7       13.57       10.71      0.80 o 
  -2   5   7      706.30      700.90      6.94 o 
  -1   5   7       77.58       90.23      1.14 o 
   0   5   7      480.54      500.39      5.71 o 
   1   5   7        6.36        3.26      0.26 o 
   2   5   7        0.55        0.25      0.18 o 
   3   5   7      445.73      458.33      5.51 o 
   4   5   7      340.50      322.79      4.18 o 
   5   5   7      290.56      273.75      5.43 o 
   6   5   7       67.12       61.64      1.70 o 
   7   5   7        7.89        8.77      0.94 o 
   8   5   7       10.56       11.20      1.10 o 
   9   5   7        2.02        2.30      0.98 o 
  10   5   7        4.12        1.70      0.75 o 
  -9   6   7        0.16        0.21      0.55 o 
  -8   6   7       17.09       16.51      1.12 o 
  -7   6   7        6.67        5.96      0.63 o 
  -6   6   7       93.66       87.81      1.98 o 
  -5   6   7      147.60      143.33      2.66 o 
  -4   6   7        3.75        1.43      0.32 o 
  -3   6   7        7.72        7.46      0.61 o 
  -2   6   7      137.06      145.58      1.72 o 
  -1   6   7        2.95        2.85      0.25 o 
   0   6   7       27.12       25.55      0.58 o 
   1   6   7        1.50        5.20      0.30 o 
   2   6   7      338.32      288.94      2.80 o 
   3   6   7       20.66       13.25      0.45 o 
   4   6   7       39.28       31.17      0.88 o 
   5   6   7      151.64      134.82      4.57 o 
   6   6   7      162.49      155.24      3.12 o 
   7   6   7       68.93       67.39      2.28 o 
   8   6   7      118.53      123.12      3.43 o 
   9   6   7      188.23      193.40      5.39 o 
  10   6   7      105.02      109.69      3.00 o 
  -9   7   7      229.86      220.24      4.66 o 
  -8   7   7       15.43       16.49      1.22 o 
  -7   7   7        6.78        7.00      0.73 o 
  -6   7   7       16.21       19.78      1.03 o 
  -5   7   7        8.43        9.72      0.76 o 
  -4   7   7       12.56       13.42      0.76 o 
  -3   7   7       12.68       13.24      0.67 o 
  -2   7   7     1557.82     1541.50     12.73 o 
  -1   7   7       55.36       56.13      0.80 o 
   0   7   7        2.78        3.35      0.49 o 
   1   7   7       65.50       71.07      0.91 o 
   2   7   7       22.92       19.66      0.47 o 
   3   7   7      595.62      606.57      5.88 o 
   4   7   7      173.81      184.48      2.82 o 
   5   7   7      276.42      276.33      4.71 o 
   6   7   7      301.34      293.36      5.05 o 
   7   7   7       31.40       32.10      1.41 o 
   8   7   7       31.42       33.41      3.25 o 
   9   7   7      104.18      104.64      2.87 o 
  -8   8   7       73.36       74.04      2.40 o 
  -7   8   7       31.94       31.45      1.51 o 
  -6   8   7      130.25      119.09      2.61 o 
  -5   8   7       27.82       29.29      1.00 o 
  -4   8   7       33.22       28.16      0.95 o 
  -3   8   7      377.05      372.20      4.86 o 
  -2   8   7      419.13      393.00      4.46 o 
  -1   8   7       42.04       35.23      0.64 o 
   0   8   7        1.37        0.63      0.17 o 
   1   8   7       30.07       20.43      0.60 o 
   2   8   7       90.41       95.01      1.07 o 
   3   8   7      558.43      524.63      4.91 o 
   4   8   7       19.74       13.31      0.66 o 
   5   8   7     1007.77      978.09     12.00 o 
   6   8   7       32.35       36.79      1.35 o 
   7   8   7       68.44       61.47      1.78 o 
   8   8   7      178.54      178.85      3.95 o 
   9   8   7       19.92       24.54      2.45 o 
  -8   9   7        3.20        2.13      2.20 o 
  -7   9   7       66.37       54.81      2.08 o 
  -6   9   7       15.13       13.92      0.92 o 
  -5   9   7        0.13        0.10      0.35 o 
  -4   9   7       88.23       83.57      2.87 o 
  -3   9   7      539.11      512.42     11.80 o 
  -2   9   7       47.46       41.48      0.94 o 
  -1   9   7     1406.22     1360.79     10.65 o 
   0   9   7       92.90       85.64      1.22 o 
   1   9   7      186.52      206.77      2.12 o 
   2   9   7       30.50       25.37      0.57 o 
   3   9   7       94.13       92.04      1.17 o 
   4   9   7       43.88       45.80      1.05 o 
   5   9   7       35.25       39.94      1.39 o 
   6   9   7        8.81       10.15      0.89 o 
   7   9   7       14.83       15.13      1.06 o 
   8   9   7       11.69        9.11      1.06 o 
   9   9   7       47.44       46.67      1.96 o 
  -7  10   7       93.73       90.86      6.99 o 
  -6  10   7        4.10        3.78      1.70 o 
  -5  10   7      130.05      125.47      2.84 o 
  -4  10   7       51.92       53.55      1.73 o 
  -3  10   7        0.39        0.00      0.40 o 
  -2  10   7      149.91      147.33      2.53 o 
  -1  10   7       74.26       76.29      1.16 o 
   0  10   7       62.53       61.62      1.03 o 
   1  10   7      302.28      277.83      2.91 o 
   2  10   7      250.23      252.41      2.51 o 
   3  10   7      246.55      246.35      2.57 o 
   4  10   7        0.71        0.63      0.29 o 
   5  10   7      282.93      284.39      3.74 o 
   6  10   7        1.13        1.20      0.51 o 
   7  10   7        0.24        0.16      0.54 o 
   8  10   7        5.64        6.79      1.77 o 
  -7  11   7        1.05        1.23      1.11 o 
  -6  11   7       22.10       24.27      2.28 o 
  -5  11   7        7.23        7.94      1.77 o 
  -4  11   7       30.49       27.34      1.39 o 
  -3  11   7       46.04       45.28      1.35 o 
  -2  11   7       16.72       16.57      0.69 o 
  -1  11   7       42.72       46.21      1.00 o 
   0  11   7        2.53        2.32      0.31 o 
   1  11   7       13.63       10.99      0.51 o 
   2  11   7       22.39       24.11      0.64 o 
   3  11   7       20.33       21.23      0.62 o 
   4  11   7      200.11      205.34      2.79 o 
   5  11   7      143.61      147.52      2.17 o 
   6  11   7        0.54        1.34      0.52 o 
   7  11   7      201.34      202.54      4.33 o 
   8  11   7       97.62      104.59      2.97 o 
  -6  12   7       14.79       15.44      1.46 o 
  -5  12   7       18.60       17.93      1.53 o 
  -4  12   7       13.88       11.82      1.05 o 
  -3  12   7       19.16       19.00      2.39 o 
  -2  12   7       32.53       30.72      1.09 o 
  -1  12   7        3.52        3.04      0.48 o 
   0  12   7        7.39        7.73      0.45 o 
   1  12   7       18.34       16.81      0.64 o 
   2  12   7       10.60       11.61      0.52 o 
   3  12   7      202.11      218.62      2.74 o 
   4  12   7      118.22      122.76      2.00 o 
   5  12   7        0.39        0.37      0.49 o 
   6  12   7       21.76       22.36      1.46 o 
   7  12   7       56.39       59.34      2.58 o 
  -5  13   7        0.03        0.69      0.73 o 
  -4  13   7       54.17       55.18      1.87 o 
  -3  13   7      109.38      111.97      3.43 o 
  -2  13   7       53.99       59.87      2.49 o 
  -1  13   7       39.50       41.82      1.25 o 
   0  13   7       36.97       42.47      0.93 o 
   1  13   7        2.05        1.10      0.31 o 
   2  13   7      146.18      145.80      2.14 o 
   3  13   7        0.69       -0.47      0.29 o 
   4  13   7        8.14        6.72      0.74 o 
   5  13   7       35.16       39.71      1.96 o 
   6  13   7        1.93        3.04      0.63 o 
   7  13   7        7.34        8.35      1.13 o 
  -4  14   7       49.58       47.42      2.92 o 
  -3  14   7        7.49        5.23      1.26 o 
  -2  14   7      355.26      360.36     10.94 o 
  -1  14   7        1.20        1.09      0.49 o 
   0  14   7      240.10      243.96      3.46 o 
   1  14   7        0.59        0.24      0.32 o 
   2  14   7        1.24        0.60      0.39 o 
   3  14   7        2.20        2.19      0.42 o 
   4  14   7      108.10      111.84      3.17 o 
   5  14   7        0.08       -0.13      0.65 o 
   6  14   7       34.98       38.01      2.25 o 
  -3  15   7        3.50        4.32      1.25 o 
  -2  15   7       10.56        8.53      1.09 o 
  -1  15   7       21.71       24.24      1.15 o 
   0  15   7      156.64      165.02      3.17 o 
   1  15   7        0.08       -0.81      0.41 o 
   2  15   7        0.19       -0.82      0.41 o 
   3  15   7        2.94        3.34      0.68 o 
   4  15   7        9.04        8.58      1.08 o 
   0  16   7       75.35       83.66      2.11 o 
   1  16   7       32.25       35.37      1.36 o 
   2  16   7       89.36       96.72      1.98 o 
  -3 -13   8        4.83        4.82      0.74 o 
  -2 -13   8       19.66       16.77      0.86 o 
  -1 -13   8        0.40       -0.27      0.42 o 
   0 -13   8       12.38       11.94      0.95 o 
   1 -13   8       25.91       23.92      1.11 o 
   2 -13   8        1.23        0.00      0.56 o 
  -5 -12   8       11.18       11.08      0.98 o 
  -4 -12   8       16.21       17.12      1.10 o 
  -3 -12   8       62.48       66.49      1.63 o 
  -2 -12   8       17.34       19.48      0.89 o 
  -1 -12   8        7.16        7.00      0.59 o 
   0 -12   8       10.74        9.76      0.60 o 
   1 -12   8      156.16      161.26      2.84 o 
   2 -12   8        1.11       -0.51      0.64 o 
   3 -12   8        2.25        3.45      0.86 o 
  -6 -11   8        0.72        0.84      0.76 o 
  -5 -11   8       37.30       36.06      1.25 o 
  -4 -11   8        0.35        0.45      0.46 o 
  -3 -11   8       29.99       29.97      1.12 o 
  -2 -11   8      110.46      114.27      1.71 o 
  -1 -11   8       10.84       11.08      0.58 o 
   0 -11   8        5.70        6.38      0.48 o 
   1 -11   8       12.21       11.80      0.80 o 
   2 -11   8       20.08       18.34      0.89 o 
   3 -11   8        2.66        1.45      0.70 o 
   4 -11   8       29.66       28.77      1.82 o 
   5 -11   8       11.41       13.51      1.84 o 
  -7 -10   8       86.16       88.74      2.49 o 
  -6 -10   8      105.48      109.62      2.73 o 
  -5 -10   8        2.40        1.74      0.66 o 
  -4 -10   8        2.48        1.56      0.44 o 
  -3 -10   8       13.48       13.53      0.80 o 
  -2 -10   8        4.17        4.25      0.44 o 
  -1 -10   8       98.62      101.12      1.50 o 
   0 -10   8      117.09      120.12      1.92 o 
   1 -10   8        5.38        7.17      0.52 o 
   2 -10   8       16.40       16.37      1.52 o 
   3 -10   8       57.98       56.44      4.36 o 
   4 -10   8        3.76        1.72      0.75 o 
   5 -10   8        5.41        7.31      1.91 o 
   6 -10   8       39.88       35.22      2.87 o 
  -7  -9   8       51.44       53.33      1.91 o 
  -6  -9   8        4.26        4.17      0.80 o 
  -5  -9   8       68.88       68.03      1.84 o 
  -4  -9   8       70.16       71.75      1.28 o 
  -3  -9   8       28.71       30.96      0.97 o 
  -2  -9   8        2.34        1.28      0.33 o 
  -1  -9   8       18.66       19.53      0.75 o 
   0  -9   8      149.02      155.68      1.95 o 
   1  -9   8       74.88       75.91      1.25 o 
   2  -9   8      481.48      485.81      6.20 o 
   3  -9   8       52.55       53.87      3.81 o 
   4  -9   8        5.61        6.03      0.93 o 
   5  -9   8        2.99        3.74      0.74 o 
   6  -9   8       10.46        7.89      1.11 o 
  -8  -8   8       21.06       21.73      1.31 o 
  -7  -8   8        7.19        5.79      1.19 o 
  -6  -8   8       40.95       41.42      1.44 o 
  -5  -8   8       51.84       52.55      2.08 o 
  -4  -8   8       55.39       55.08      1.17 o 
  -3  -8   8      101.68       88.31      1.21 o 
  -2  -8   8       49.09       47.49      0.96 o 
  -1  -8   8       21.09       21.10      0.62 o 
   0  -8   8        1.46        1.25      0.29 o 
   1  -8   8       10.48       11.58      0.49 o 
   2  -8   8       68.49       72.00      1.53 o 
   3  -8   8       12.01       12.70      0.81 o 
   4  -8   8        1.04        2.17      0.46 o 
   5  -8   8       19.67       18.91      1.24 o 
   6  -8   8       21.65       25.18      1.46 o 
   7  -8   8        3.88        2.33      0.77 o 
  -8  -7   8       23.30       20.42      1.55 o 
  -7  -7   8       51.47       49.84      1.65 o 
  -6  -7   8       74.95       73.29      1.65 o 
  -5  -7   8       38.39       38.53      1.34 o 
  -4  -7   8       42.78       37.80      1.08 o 
  -3  -7   8      159.12      152.92      1.70 o 
  -2  -7   8       51.84       45.16      0.79 o 
  -1  -7   8        0.01        0.04      0.22 o 
   0  -7   8       18.22       16.92      0.54 o 
   1  -7   8       14.41       12.43      0.49 o 
   2  -7   8       40.69       35.48      0.90 o 
   3  -7   8        0.96        0.79      0.35 o 
   4  -7   8      171.31      164.00      3.29 o 
   5  -7   8       97.80       95.71      2.41 o 
   6  -7   8        2.92        2.15      0.61 o 
   7  -7   8       21.63       21.68      1.36 o 
   8  -7   8       24.34       24.09      2.22 o 
  -9  -6   8        2.26        2.70      0.94 o 
  -8  -6   8        2.11        1.60      0.78 o 
  -7  -6   8       59.93       61.94      1.78 o 
  -6  -6   8        0.34       -0.36      0.39 o 
  -5  -6   8        0.35       -0.44      0.38 o 
  -4  -6   8      112.26      110.62      2.09 o 
  -3  -6   8        1.68        2.88      0.34 o 
  -2  -6   8        2.78        3.14      0.28 o 
  -1  -6   8      895.45      844.22      6.62 o 
   0  -6   8      366.22      371.41      3.77 o 
   1  -6   8      931.41      914.12      7.98 o 
   2  -6   8      172.30      176.94      2.17 o 
   3  -6   8        0.08        0.71      0.23 o 
   4  -6   8        3.54        2.98      0.56 o 
   5  -6   8       26.34       23.74      1.18 o 
   6  -6   8       17.41       19.38      1.21 o 
   7  -6   8      138.35      133.43      4.15 o 
   8  -6   8        0.04        0.33      0.77 o 
  -9  -5   8        1.21        0.48      0.74 o 
  -8  -5   8       31.52       32.10      1.69 o 
  -7  -5   8        0.05        0.25      0.44 o 
  -6  -5   8        0.42        0.08      0.39 o 
  -5  -5   8       70.23       65.18      1.39 o 
  -4  -5   8       78.68       77.50      1.50 o 
  -3  -5   8      969.95      948.19      9.12 o 
  -2  -5   8      173.68      173.21      1.71 o 
  -1  -5   8       25.18       23.83      0.51 o 
   0  -5   8      135.27      132.78      1.48 o 
   1  -5   8     1241.37     1226.18      9.02 o 
   2  -5   8       30.30       27.28      0.58 o 
   3  -5   8      564.70      560.72      5.92 o 
   4  -5   8       73.53       74.85      1.50 o 
   5  -5   8       69.11       67.08      2.03 o 
   6  -5   8       16.71       17.90      1.12 o 
   7  -5   8       66.00       58.70      2.31 o 
   8  -5   8        6.66        6.25      1.02 o 
   9  -5   8       77.82       78.92      2.68 o 
  -9  -4   8       46.56       44.81      2.24 o 
  -8  -4   8        7.50        8.34      1.15 o 
  -7  -4   8      297.40      308.82      5.54 o 
  -6  -4   8       27.67       32.82      1.17 o 
  -5  -4   8       75.29       70.39      1.40 o 
  -4  -4   8        2.58        2.21      0.39 o 
  -3  -4   8      493.98      477.09      4.97 o 
  -2  -4   8      151.00      141.82      1.48 o 
  -1  -4   8        7.00        8.09      0.30 o 
   0  -4   8      187.84      190.97      1.71 o 
   1  -4   8       96.71       96.19      1.56 o 
   2  -4   8        0.04        0.37      0.22 o 
   3  -4   8      217.51      214.93      2.86 o 
   4  -4   8       54.75       49.16      1.27 o 
   5  -4   8        4.27        4.96      1.18 o 
   6  -4   8       28.30       25.75      1.53 o 
   7  -4   8      144.78      146.06      7.91 o 
   8  -4   8        2.05        2.39      0.58 o 
   9  -4   8        0.12        1.03      0.53 o 
  -9  -3   8        5.87        7.62      1.08 o 
  -8  -3   8        7.01        6.00      1.37 o 
  -7  -3   8      132.86      142.84      4.15 o 
  -6  -3   8       49.49       53.62      2.33 o 
  -5  -3   8      468.03      456.56      6.04 o 
  -4  -3   8      338.91      338.43      4.07 o 
  -3  -3   8      878.49      857.94     12.23 o 
  -2  -3   8      180.19      165.60      2.11 o 
  -1  -3   8       54.39       59.40      0.80 o 
   0  -3   8       39.62       26.45      0.55 o 
   1  -3   8      102.19       94.44      1.24 o 
   2  -3   8      101.73      109.89      1.20 o 
   3  -3   8     1058.51     1044.87     11.36 o 
   4  -3   8        2.61        3.94      0.41 o 
   5  -3   8        3.22        4.00      0.69 o 
   6  -3   8       16.07       15.11      1.19 o 
   7  -3   8       40.62       35.56      1.36 o 
   8  -3   8       31.88       31.05      1.28 o 
   9  -3   8        0.05       -0.56      0.60 o 
 -10  -2   8        0.82        0.38      0.67 o 
  -9  -2   8       35.80       40.54      2.01 o 
  -8  -2   8       80.51       81.82      2.23 o 
  -7  -2   8       15.61       14.21      0.96 o 
  -6  -2   8      148.91      160.32      3.06 o 
  -5  -2   8      406.72      404.43      5.38 o 
  -4  -2   8       42.67       39.99      1.15 o 
  -3  -2   8      395.47      366.84      6.46 o 
  -2  -2   8        2.00        1.71      0.21 o 
  -1  -2   8      421.62      441.67      3.80 o 
   0  -2   8      444.22      446.28      4.55 o 
   1  -2   8        2.79        3.69      0.22 o 
   2  -2   8      288.35      296.97      3.21 o 
   3  -2   8      903.72      970.69     10.69 o 
   4  -2   8        1.87        5.26      0.38 o 
   5  -2   8      374.20      334.22      4.99 o 
   6  -2   8        3.06        3.36      0.49 o 
   7  -2   8      113.65      111.37      2.36 o 
   8  -2   8      136.73      138.67      2.83 o 
   9  -2   8       94.09       99.00      6.34 o 
 -10  -1   8      117.91      134.11      4.05 o 
  -9  -1   8       61.60       65.77      2.54 o 
  -8  -1   8        6.76        5.42      0.68 o 
  -7  -1   8       11.04       12.44      1.07 o 
  -6  -1   8      140.30      149.96      5.86 o 
  -5  -1   8        5.00        3.59      0.46 o 
  -4  -1   8      952.24      962.39     12.27 o 
  -3  -1   8      269.45      270.07      3.98 o 
  -2  -1   8     1352.17     1422.55     16.80 o 
  -1  -1   8      183.24      164.19      2.72 o 
   0  -1   8       98.95      114.12      2.29 o 
   1  -1   8       33.49       46.97      1.12 o 
   2  -1   8      260.04      243.06      2.51 o 
   3  -1   8       45.75       51.17      1.54 o 
   4  -1   8      267.91      258.93      3.86 o 
   5  -1   8        6.47       11.19      1.10 o 
   6  -1   8        0.41        0.25      0.46 o 
   7  -1   8      213.51      216.93      4.74 o 
   8  -1   8       38.39       35.61      1.73 o 
   9  -1   8        2.81        3.86      0.81 o 
  10  -1   8       27.63       24.12      1.69 o 
 -10   0   8       21.61       22.77      1.54 o 
  -9   0   8        0.19       -0.34      0.52 o 
  -8   0   8      194.48      204.18      4.09 o 
  -7   0   8        0.14        0.20      0.43 o 
  -6   0   8      180.93      190.82      3.48 o 
  -5   0   8      159.18      155.72      2.91 o 
  -4   0   8      643.93      698.02      8.40 o 
  -3   0   8       15.31       12.92      0.54 o 
  -2   0   8      493.51      536.47      5.17 o 
  -1   0   8      245.29      260.97      4.51 o 
   0   0   8      911.00      957.01      7.70 o 
   1   0   8       46.58       41.84      0.99 o 
   2   0   8      742.80      792.46      6.77 o 
   3   0   8      377.21      429.78      7.46 o 
   4   0   8        1.60        1.72      0.43 o 
   5   0   8        1.22        0.61      0.38 o 
   6   0   8       45.63       36.77      1.53 o 
   7   0   8      156.67      152.26      3.66 o 
   8   0   8        2.91        3.15      0.70 o 
   9   0   8        7.69        9.62      1.07 o 
  10   0   8        0.99        1.21      0.67 o 
 -10   1   8        0.18       -1.04      0.58 o 
  -9   1   8        1.78        2.36      0.68 o 
  -8   1   8        0.34       -0.07      0.56 o 
  -7   1   8       15.88       19.06      1.11 o 
  -6   1   8      256.56      268.64      4.47 o 
  -5   1   8      392.76      415.37      6.21 o 
  -4   1   8      274.10      318.20      4.89 o 
  -3   1   8       10.54       12.48      0.55 o 
  -2   1   8        0.25        0.27      0.16 o 
  -1   1   8        0.19       -0.29      0.15 o 
   0   1   8      125.25      121.86      1.34 o 
   1   1   8       28.99       25.11      0.56 o 
   2   1   8      662.61      627.67      5.86 o 
   3   1   8       22.36       38.60      1.37 o 
   4   1   8       35.72       27.58      0.62 o 
   5   1   8       20.47       23.04      1.19 o 
   6   1   8       37.68       39.23      3.90 o 
   7   1   8        2.91        2.58      0.64 o 
   8   1   8       35.38       37.29      1.71 o 
   9   1   8        1.23        0.95      0.61 o 
  10   1   8        0.21       -0.35      0.57 o 
 -10   2   8       60.50       60.43      2.45 o 
  -9   2   8        0.13       -0.06      0.53 o 
  -8   2   8       86.96       92.82      2.55 o 
  -7   2   8      154.07      161.43      3.58 o 
  -6   2   8       16.50       15.27      1.00 o 
  -5   2   8        1.89        4.22      0.59 o 
  -4   2   8        1.69        2.20      0.46 o 
  -3   2   8       96.80       72.29      3.74 o 
  -2   2   8      356.39      352.53      4.51 o 
  -1   2   8      184.53      197.56      2.11 o 
   0   2   8        4.53        3.85      0.24 o 
   1   2   8      141.20      155.08      3.46 o 
   2   2   8       67.83       65.71      1.08 o 
   3   2   8       55.17       57.87      1.01 o 
   4   2   8      247.06      233.77      3.53 o 
   5   2   8        2.58        2.85      0.51 o 
   6   2   8       69.00       74.74      2.23 o 
   7   2   8       18.96       21.54      1.30 o 
   8   2   8       21.19       18.72      1.36 o 
   9   2   8      113.46      114.34      3.54 o 
  10   2   8       30.90       28.85      1.66 o 
  -9   3   8        1.33        2.42      0.73 o 
  -8   3   8        0.01       -0.83      0.41 o 
  -7   3   8       58.37       57.27      2.51 o 
  -6   3   8       28.24       32.36      1.49 o 
  -5   3   8      196.89      165.72      3.51 o 
  -4   3   8       28.00       30.70      1.27 o 
  -3   3   8        5.74        7.62      0.59 o 
  -2   3   8      189.84      191.24      1.86 o 
  -1   3   8      404.45      346.43      3.47 o 
   0   3   8      186.73      197.16      1.99 o 
   1   3   8        5.49        5.30      0.52 o 
   2   3   8        2.72        6.52      0.42 o 
   3   3   8      752.02      726.19      8.31 o 
   4   3   8      575.23      536.40      6.43 o 
   5   3   8      262.52      242.37      5.23 o 
   6   3   8      366.68      346.30      6.93 o 
   7   3   8       95.82       96.95      2.75 o 
   8   3   8        6.15        5.56      2.02 o 
   9   3   8        9.95        8.72      1.03 o 
  10   3   8       36.56       34.82      1.81 o 
  -9   4   8       32.88       36.68      1.45 o 
  -8   4   8       34.14       33.48      1.20 o 
  -7   4   8      328.39      327.95      6.23 o 
  -6   4   8       11.14       10.94      0.91 o 
  -5   4   8      582.65      542.36      9.26 o 
  -4   4   8      720.58      680.23     11.22 o 
  -3   4   8       20.08       15.84      0.70 o 
  -2   4   8     1548.27     1590.00     15.45 o 
  -1   4   8        0.42        1.24      0.37 o 
   0   4   8      103.09      128.01      1.35 o 
   1   4   8       30.04       28.06      0.61 o 
   2   4   8       17.39       25.17      0.52 o 
   3   4   8      224.95      206.00      2.79 o 
   4   4   8       25.25       24.61      0.74 o 
   5   4   8       82.02       81.05      1.92 o 
   6   4   8      141.79      131.51      3.27 o 
   7   4   8      106.07      108.24      2.99 o 
   8   4   8       69.57       72.33      2.86 o 
   9   4   8        5.82       10.31      2.30 o 
  10   4   8      223.78      240.39      5.54 o 
  -9   5   8       41.09       40.01      1.91 o 
  -8   5   8       50.30       47.24      1.83 o 
  -7   5   8        4.85        4.20      0.57 o 
  -6   5   8        5.99        3.92      0.52 o 
  -5   5   8      242.59      265.36      4.16 o 
  -4   5   8      256.18      245.89      3.83 o 
  -3   5   8      656.34      645.31      7.53 o 
  -2   5   8      296.81      271.96      3.82 o 
  -1   5   8     1004.02      981.67      7.71 o 
   0   5   8      516.64      511.54      4.61 o 
   1   5   8       25.50       18.56      0.52 o 
   2   5   8      100.91      108.69      1.31 o 
   3   5   8        8.12        4.25      0.32 o 
   4   5   8       46.60       51.06      1.15 o 
   5   5   8      320.82      304.78      5.50 o 
   6   5   8      194.87      190.23      5.21 o 
   7   5   8      148.74      141.05      3.58 o 
   8   5   8      154.00      155.25      3.96 o 
   9   5   8       19.90       18.70      1.49 o 
  10   5   8      183.33      179.16      4.59 o 
  -9   6   8      132.87      142.97      3.43 o 
  -8   6   8        7.25        6.80      0.84 o 
  -7   6   8        9.96        8.42      0.75 o 
  -6   6   8       53.98       50.91      2.15 o 
  -5   6   8       72.06       63.48      1.64 o 
  -4   6   8        3.78        3.26      0.40 o 
  -3   6   8       45.85       43.74      1.24 o 
  -2   6   8      121.43      126.24      1.72 o 
  -1   6   8      183.43      190.49      1.76 o 
   0   6   8       38.42       42.82      0.76 o 
   1   6   8      221.65      195.58      2.11 o 
   2   6   8       52.34       43.42      0.70 o 
   3   6   8      112.16      103.42      1.41 o 
   4   6   8      146.21      151.87      2.43 o 
   5   6   8        1.83        0.87      0.44 o 
   6   6   8      357.46      368.93      7.09 o 
   7   6   8       71.65       75.96      2.52 o 
   8   6   8       38.93       37.82      1.83 o 
   9   6   8      134.81      138.63      3.86 o 
  -9   7   8        1.06        1.35      0.65 o 
  -8   7   8       20.87       19.94      1.36 o 
  -7   7   8        1.20        0.58      0.46 o 
  -6   7   8      230.70      216.67      3.82 o 
  -5   7   8       73.71       68.45      1.48 o 
  -4   7   8        0.22        0.20      0.32 o 
  -3   7   8      147.63      127.73      2.14 o 
  -2   7   8     1031.98      995.62     10.02 o 
  -1   7   8      101.87      105.53      1.15 o 
   0   7   8      311.59      285.84      2.88 o 
   1   7   8       49.25       48.22      0.83 o 
   2   7   8        2.29        0.82      0.18 o 
   3   7   8       38.69       39.03      1.07 o 
   4   7   8       49.29       42.26      1.13 o 
   5   7   8      165.22      152.62      3.12 o 
   6   7   8       13.36       14.13      1.03 o 
   7   7   8        0.16        0.00      0.51 o 
   8   7   8        0.23       -0.30      0.55 o 
   9   7   8       35.29       37.60      1.82 o 
  -8   8   8        2.83        3.28      0.76 o 
  -7   8   8       32.90       30.72      1.33 o 
  -6   8   8      266.60      245.90      4.30 o 
  -5   8   8       93.99       86.03      1.78 o 
  -4   8   8        0.02        0.69      0.33 o 
  -3   8   8      104.78      100.06      1.89 o 
  -2   8   8      320.37      302.27      3.52 o 
  -1   8   8      109.26      108.49      1.49 o 
   0   8   8      100.71       83.63      1.10 o 
   1   8   8       37.31       27.38      0.70 o 
   2   8   8      507.64      461.25      3.65 o 
   3   8   8      107.03       96.45      1.33 o 
   4   8   8      229.49      226.68      3.42 o 
   5   8   8        2.70        3.96      0.64 o 
   6   8   8      112.36      115.95      2.78 o 
   7   8   8        2.93        2.42      0.66 o 
   8   8   8        0.19       -0.50      0.74 o 
   9   8   8       23.77       30.54      1.91 o 
  -8   9   8        7.14        6.65      0.98 o 
  -7   9   8      114.05      108.86      4.62 o 
  -6   9   8       17.91       17.93      1.94 o 
  -5   9   8        2.59        2.33      0.49 o 
  -4   9   8       74.16       76.94      3.47 o 
  -3   9   8        0.09        0.60      0.39 o 
  -2   9   8      135.03      140.06      2.00 o 
  -1   9   8      288.40      282.77      2.64 o 
   0   9   8       60.66       54.52      0.98 o 
   1   9   8      171.27      140.79      1.74 o 
   2   9   8        7.54        6.63      0.38 o 
   3   9   8       21.40       15.58      0.51 o 
   4   9   8       42.65       39.04      0.96 o 
   5   9   8       72.01       74.20      1.44 o 
   6   9   8        5.98        5.36      0.68 o 
   7   9   8       72.56       73.86      2.04 o 
   8   9   8       19.61       20.40      1.49 o 
   9   9   8       41.62       45.44      2.91 o 
  -7  10   8       36.43       35.07      1.79 o 
  -6  10   8        0.07       -0.65      0.45 o 
  -5  10   8        6.56        6.52      1.00 o 
  -4  10   8       16.27       13.79      1.04 o 
  -3  10   8       23.74       22.82      1.00 o 
  -2  10   8       13.16       15.77      0.95 o 
  -1  10   8       57.09       54.74      1.08 o 
   0  10   8       41.37       39.05      0.81 o 
   1  10   8       29.59       27.90      0.66 o 
   2  10   8       39.17       39.57      0.92 o 
   3  10   8       27.73       27.55      0.69 o 
   4  10   8       12.01       12.54      0.60 o 
   5  10   8      153.33      164.14      2.30 o 
   6  10   8       68.57       73.72      2.01 o 
   7  10   8      197.03      197.46      4.23 o 
   8  10   8        6.57        6.25      0.95 o 
  -7  11   8       16.12       19.86      1.61 o 
  -6  11   8        1.48        1.24      0.69 o 
  -5  11   8       92.62       92.48      2.50 o 
  -4  11   8       49.72       50.03      1.76 o 
  -3  11   8        5.56        3.40      0.61 o 
  -2  11   8        6.28        4.60      0.53 o 
  -1  11   8        0.29        0.80      0.36 o 
   0  11   8      134.56      127.05      1.67 o 
   1  11   8       15.20       21.49      0.66 o 
   2  11   8      114.37      110.03      1.42 o 
   3  11   8      508.51      514.47      5.95 o 
   4  11   8        5.05        5.52      0.52 o 
   5  11   8       96.61       93.53      1.64 o 
   6  11   8       40.81       45.98      1.82 o 
   7  11   8       93.58       94.39      2.75 o 
   8  11   8        0.72        0.22      0.62 o 
  -6  12   8        2.28        1.30      0.77 o 
  -5  12   8       79.61       84.85      4.00 o 
  -4  12   8       48.49       50.55      1.86 o 
  -3  12   8       15.57       13.92      1.03 o 
  -2  12   8       45.31       48.39      1.34 o 
  -1  12   8      138.58      136.27      2.91 o 
   0  12   8      127.99      130.63      1.74 o 
   1  12   8      182.40      185.17      2.24 o 
   2  12   8       27.17       26.63      0.73 o 
   3  12   8       14.03       14.84      0.63 o 
   4  12   8       10.89        6.35      0.78 o 
   5  12   8      117.29      124.05      2.12 o 
   6  12   8        0.60        0.05      0.59 o 
   7  12   8       33.30       29.78      1.95 o 
  -5  13   8        0.36        0.90      0.77 o 
  -4  13   8       16.92       19.29      1.84 o 
  -3  13   8        0.00       -0.14      0.71 o 
  -2  13   8       12.81       11.90      1.02 o 
  -1  13   8       58.36       57.28      1.52 o 
   0  13   8        7.21        6.37      0.49 o 
   1  13   8       43.65       42.90      0.96 o 
   2  13   8       54.88       53.61      1.21 o 
   3  13   8       30.30       31.03      0.95 o 
   4  13   8       25.54       24.63      1.18 o 
   5  13   8        4.22        4.62      0.74 o 
   6  13   8       39.89       40.10      1.49 o 
  -4  14   8       35.35       39.68      2.70 o 
  -3  14   8        1.13        1.24      0.90 o 
  -2  14   8       82.03       83.61      3.73 o 
  -1  14   8        0.09        0.48      0.46 o 
   0  14   8       25.31       23.51      0.94 o 
   1  14   8       40.27       42.83      1.03 o 
   2  14   8       57.59       61.69      1.39 o 
   3  14   8       19.14       19.89      0.90 o 
   4  14   8       60.29       58.32      2.82 o 
   5  14   8       79.34       80.89      2.69 o 
  -2  15   8       55.33       60.45      2.36 o 
  -1  15   8       27.72       28.20      1.66 o 
   0  15   8        0.21        0.40      0.50 o 
   1  15   8       11.09        9.92      0.64 o 
   2  15   8      117.70      123.62      4.35 o 
   3  15   8        0.33        0.35      0.54 o 
   4  15   8      123.22      132.01      3.56 o 
   1  16   8       29.09       27.01      1.25 o 
  -4 -12   9       11.02        9.24      0.95 o 
  -3 -12   9      136.71      146.18      2.55 o 
  -2 -12   9        1.44        0.44      0.46 o 
  -1 -12   9        0.22       -0.26      0.45 o 
   0 -12   9        4.73        4.75      0.52 o 
   1 -12   9        1.41        1.09      0.49 o 
   2 -12   9       15.73       15.26      1.17 o 
   3 -12   9        1.25        0.81      0.62 o 
  -5 -11   9        4.84        4.33      0.79 o 
  -4 -11   9       88.77       91.62      2.18 o 
  -3 -11   9       21.97       19.15      0.98 o 
  -2 -11   9        0.15        0.37      0.39 o 
  -1 -11   9       27.16       27.02      0.99 o 
   0 -11   9       26.28       27.82      0.82 o 
   1 -11   9       13.86       12.94      1.17 o 
   2 -11   9       45.37       46.60      1.31 o 
   3 -11   9       14.79       12.75      1.35 o 
   4 -11   9        0.01        0.78      0.72 o 
  -6 -10   9      124.81      127.55      3.06 o 
  -5 -10   9       12.22       10.37      0.91 o 
  -4 -10   9        2.89        3.69      0.56 o 
  -3 -10   9       18.21       16.77      0.89 o 
  -2 -10   9        0.36        0.25      0.35 o 
  -1 -10   9        7.71        8.55      0.51 o 
   0 -10   9       45.37       47.82      1.01 o 
   1 -10   9       71.20       78.60      1.47 o 
   2 -10   9       11.85       12.31      1.24 o 
   3 -10   9       36.70       37.44      1.90 o 
   4 -10   9       28.94       29.86      1.83 o 
   5 -10   9        5.67        2.26      0.69 o 
  -7  -9   9       59.49       61.81      2.07 o 
  -6  -9   9        0.59       -1.13      0.59 o 
  -5  -9   9       10.11        8.71      0.75 o 
  -4  -9   9        0.02        0.26      0.34 o 
  -3  -9   9       14.01       13.00      0.81 o 
  -2  -9   9       37.36       36.42      0.91 o 
  -1  -9   9       70.84       67.56      1.10 o 
   0  -9   9       26.23       24.16      0.78 o 
   1  -9   9       13.04       13.43      0.66 o 
   2  -9   9        0.72        0.98      0.39 o 
   3  -9   9       17.14       18.29      1.53 o 
   4  -9   9       24.46       23.60      2.07 o 
   5  -9   9      178.50      168.04      3.69 o 
   6  -9   9        0.47        0.06      0.72 o 
  -7  -8   9       22.19       21.77      1.75 o 
  -6  -8   9        0.28       -1.08      0.54 o 
  -5  -8   9        5.08        4.80      0.62 o 
  -4  -8   9        2.06        2.28      0.45 o 
  -3  -8   9      183.98      184.57      2.29 o 
  -2  -8   9        1.20        0.96      0.34 o 
  -1  -8   9        0.23        0.00      0.25 o 
   0  -8   9        5.69        5.15      0.41 o 
   1  -8   9       44.95       41.92      0.89 o 
   2  -8   9       90.65       93.77      1.85 o 
   3  -8   9      101.41       96.93      2.92 o 
   4  -8   9       22.22       23.65      1.11 o 
   5  -8   9        5.73        6.86      1.07 o 
   6  -8   9        0.30        1.17      0.74 o 
   7  -8   9        2.81        1.57      1.05 o 
  -8  -7   9       37.19       36.59      1.89 o 
  -7  -7   9       42.28       39.33      1.89 o 
  -6  -7   9       18.19       16.73      1.05 o 
  -5  -7   9       49.93       49.90      1.38 o 
  -4  -7   9      164.91      167.61      2.41 o 
  -3  -7   9       38.25       40.89      0.93 o 
  -2  -7   9      251.03      244.71      3.03 o 
  -1  -7   9      102.15      103.43      1.34 o 
   0  -7   9        0.20        1.24      0.27 o 
   1  -7   9        5.16        4.96      0.44 o 
   2  -7   9      260.33      275.07      3.85 o 
   3  -7   9        0.22        0.47      0.40 o 
   4  -7   9      178.39      174.32      3.38 o 
   5  -7   9       70.88       67.40      2.54 o 
   6  -7   9       33.26       33.56      1.92 o 
   7  -7   9       11.01       11.70      1.35 o 
  -8  -6   9       95.99       96.20      2.98 o 
  -7  -6   9      145.33      150.49      3.38 o 
  -6  -6   9        7.54        7.97      0.69 o 
  -5  -6   9      106.19      108.55      1.99 o 
  -4  -6   9      203.18      190.25      2.56 o 
  -3  -6   9      101.96      100.40      1.72 o 
  -2  -6   9      283.70      269.84      2.40 o 
  -1  -6   9        1.31        1.84      0.27 o 
   0  -6   9       22.07       21.19      0.58 o 
   1  -6   9        7.64       10.46      0.46 o 
   2  -6   9       22.78       23.75      0.69 o 
   3  -6   9      149.82      148.66      2.11 o 
   4  -6   9      182.11      188.58      4.46 o 
   5  -6   9        0.36        0.10      0.95 o 
   6  -6   9       38.56       40.48      2.31 o 
   7  -6   9       31.23       31.57      1.52 o 
   8  -6   9      101.07      100.59      2.62 o 
  -9  -5   9        0.75        0.31      0.78 o 
  -8  -5   9       66.16       65.01      2.92 o 
  -7  -5   9       26.05       27.00      1.54 o 
  -6  -5   9        0.13       -0.31      0.39 o 
  -5  -5   9      201.34      208.15      3.00 o 
  -4  -5   9        0.05        0.34      0.33 o 
  -3  -5   9      675.73      671.52      5.82 o 
  -2  -5   9      155.70      154.78      1.76 o 
  -1  -5   9       37.38       31.76      0.76 o 
   0  -5   9      490.13      470.78      4.12 o 
   1  -5   9      314.48      278.88      2.82 o 
   2  -5   9       45.28       39.79      0.73 o 
   3  -5   9      141.93      132.25      2.74 o 
   4  -5   9      741.20      741.02      8.65 o 
   5  -5   9        0.18        0.38      0.54 o 
   6  -5   9        2.16        1.79      0.69 o 
   7  -5   9       71.21       74.43      2.11 o 
   8  -5   9       78.63       71.60      2.56 o 
  -9  -4   9        2.67        0.22      0.72 o 
  -8  -4   9        3.57        2.47      0.88 o 
  -7  -4   9       96.45       97.12      2.41 o 
  -6  -4   9      145.50      148.24      3.67 o 
  -5  -4   9        2.16        2.16      0.44 o 
  -4  -4   9       60.85       53.31      1.23 o 
  -3  -4   9      381.01      372.93      3.73 o 
  -2  -4   9       13.28       11.22      0.39 o 
  -1  -4   9        8.62        7.02      0.30 o 
   0  -4   9       23.46       25.06      0.57 o 
   1  -4   9       57.67       51.69      0.81 o 
   2  -4   9       63.45       62.80      0.93 o 
   3  -4   9      166.26      152.72      2.02 o 
   4  -4   9      208.26      216.26      3.45 o 
   5  -4   9       17.03       13.62      0.92 o 
   6  -4   9       77.74       74.25      3.06 o 
   7  -4   9        0.51       -0.02      0.63 o 
   8  -4   9       19.01       19.89      1.22 o 
   9  -4   9       73.28       76.23      2.85 o 
  -9  -3   9        3.14        6.30      1.09 o 
  -8  -3   9       82.86       82.65      3.14 o 
  -7  -3   9        2.25        1.60      0.56 o 
  -6  -3   9       22.03       22.97      1.04 o 
  -5  -3   9        4.80        3.77      0.52 o 
  -4  -3   9       93.77       86.59      1.56 o 
  -3  -3   9      368.22      365.76      8.23 o 
  -2  -3   9       77.69       79.47      0.93 o 
  -1  -3   9        0.01        0.32      0.21 o 
   0  -3   9        1.09        2.51      0.21 o 
   1  -3   9       60.76       66.69      0.96 o 
   2  -3   9        0.02       -0.03      0.16 o 
   3  -3   9      155.14      153.01      2.00 o 
   4  -3   9       87.20       75.01      1.45 o 
   5  -3   9      119.22      109.26      2.32 o 
   6  -3   9       12.40       13.56      0.91 o 
   7  -3   9       24.81       22.27      1.30 o 
   8  -3   9      218.61      233.09      5.41 o 
   9  -3   9        1.40        1.20      0.70 o 
  -9  -2   9       45.71       42.73      2.16 o 
  -8  -2   9        5.15        4.17      0.89 o 
  -7  -2   9      181.08      187.37      4.35 o 
  -6  -2   9      107.81      120.18      2.68 o 
  -5  -2   9        5.70        7.22      0.60 o 
  -4  -2   9      151.93      140.39      2.09 o 
  -3  -2   9       11.51       13.65      0.77 o 
  -2  -2   9        0.09        0.34      0.24 o 
  -1  -2   9        0.80        2.03      0.20 o 
   0  -2   9       16.30       19.70      0.52 o 
   1  -2   9       80.45       85.52      1.02 o 
   2  -2   9       16.95        9.71      0.37 o 
   3  -2   9      206.38      191.52      2.33 o 
   4  -2   9      182.34      176.51      2.99 o 
   5  -2   9      103.12       90.92      2.63 o 
   6  -2   9       63.01       61.40      2.17 o 
   7  -2   9        2.94        2.54      0.78 o 
   8  -2   9        2.71        1.14      0.69 o 
   9  -2   9       38.38       41.15      2.04 o 
  -9  -1   9       21.96       22.77      1.55 o 
  -8  -1   9        0.46        1.29      0.67 o 
  -7  -1   9       20.74       21.18      1.16 o 
  -6  -1   9        0.01       -0.08      0.36 o 
  -5  -1   9      167.55      157.67      4.41 o 
  -4  -1   9       16.08       14.79      0.62 o 
  -3  -1   9      300.74      277.56      4.80 o 
  -2  -1   9       23.74       32.00      0.56 o 
  -1  -1   9        1.30       -0.09      0.15 o 
   0  -1   9      315.34      357.69      3.36 o 
   1  -1   9       31.24       34.35      0.69 o 
   2  -1   9       83.34       73.67      0.98 o 
   3  -1   9       84.84       96.15      1.54 o 
   4  -1   9       75.87       81.50      1.70 o 
   5  -1   9       51.74       53.67      1.90 o 
   6  -1   9        9.54        7.62      0.91 o 
   7  -1   9       17.29       18.84      2.48 o 
   8  -1   9        0.07       -0.72      0.49 o 
   9  -1   9        6.78        5.61      1.77 o 
  -9   0   9        0.15        0.46      0.63 o 
  -8   0   9        9.04       11.33      1.49 o 
  -7   0   9       14.37       12.98      0.94 o 
  -6   0   9      193.48      200.61      3.68 o 
  -5   0   9      323.39      330.29      5.26 o 
  -4   0   9       71.11       56.82      1.71 o 
  -3   0   9      238.14      219.66      3.62 o 
  -2   0   9      289.01      299.06      4.29 o 
  -1   0   9     1423.13     1481.37     12.32 o 
   0   0   9     1004.16     1069.51      8.61 o 
   1   0   9      484.86      507.60      4.95 o 
   2   0   9       29.07       32.62      0.56 o 
   3   0   9        2.15        3.66      0.32 o 
   4   0   9      257.36      243.67      3.79 o 
   5   0   9      135.83      132.77      3.25 o 
   6   0   9      130.83      130.46      3.42 o 
   7   0   9        1.93        1.62      0.67 o 
   8   0   9        0.80        1.15      1.38 o 
   9   0   9       70.82       71.95      3.24 o 
  -9   1   9       60.61       62.76      2.54 o 
  -8   1   9        6.00        6.89      0.85 o 
  -7   1   9      114.81      116.09      3.01 o 
  -6   1   9      159.83      173.84      3.84 o 
  -5   1   9        1.13       -0.24      0.94 o 
  -4   1   9      452.18      400.15      9.79 o 
  -3   1   9        5.41        6.93      1.04 o 
  -2   1   9      186.54      203.29      2.05 o 
  -1   1   9       97.81      111.66      1.27 o 
   0   1   9      836.03      790.23      9.09 o 
   1   1   9      150.57      153.28      1.89 o 
   2   1   9      541.89      564.18      4.65 o 
   3   1   9        0.04        0.58      0.20 o 
   4   1   9       42.02       42.24      1.12 o 
   5   1   9       63.43       62.75      2.03 o 
   6   1   9      141.58      140.95      4.26 o 
   7   1   9        1.29        0.41      0.53 o 
   8   1   9      110.54      104.41      5.23 o 
   9   1   9       75.46       80.32      2.74 o 
  10   1   9        0.07       -0.15      0.79 o 
  -9   2   9        0.43        0.21      0.64 o 
  -8   2   9       49.66       57.45      2.01 o 
  -7   2   9       36.18       33.73      1.59 o 
  -6   2   9       39.72       41.56      1.58 o 
  -5   2   9       52.26       59.08      1.83 o 
  -4   2   9      175.86      148.01      2.59 o 
  -3   2   9      340.13      318.71      5.49 o 
  -2   2   9        1.40        0.15      0.16 o 
  -1   2   9      934.78      947.05      7.53 o 
   0   2   9      168.90      185.34      2.15 o 
   1   2   9        3.79        3.17      0.50 o 
   2   2   9     1029.07     1071.10      9.85 o 
   3   2   9      464.98      448.27      4.81 o 
   4   2   9      676.13      653.90      8.82 o 
   5   2   9       61.86       62.81      3.55 o 
   6   2   9        2.78        1.65      0.57 o 
   7   2   9        0.07       -0.02      0.49 o 
   8   2   9        0.75        1.59      1.42 o 
   9   2   9       10.58        9.46      1.54 o 
  10   2   9       15.57       16.32      1.45 o 
  -9   3   9       60.77       59.92      2.52 o 
  -8   3   9       11.86       12.44      1.84 o 
  -7   3   9        4.80        4.20      0.68 o 
  -6   3   9       22.06       22.24      2.39 o 
  -5   3   9       13.43       16.26      0.99 o 
  -4   3   9        1.58        6.21      0.53 o 
  -3   3   9      252.91      264.35      4.02 o 
  -2   3   9      633.74      668.88      6.29 o 
  -1   3   9      781.55      792.80      6.35 o 
   0   3   9      112.19      111.32      1.32 o 
   1   3   9      823.12      821.33      7.72 o 
   2   3   9        1.37        1.43      0.22 o 
   3   3   9      425.52      411.26      4.50 o 
   4   3   9       10.14        9.71      0.62 o 
   5   3   9        5.09        4.11      0.65 o 
   6   3   9      455.24      450.70     11.98 o 
   7   3   9       23.33       24.34      1.45 o 
   8   3   9       13.63       13.61      1.23 o 
   9   3   9       65.02       68.45      2.52 o 
  10   3   9        0.05       -0.37      0.61 o 
  -9   4   9       13.18       13.66      1.07 o 
  -8   4   9       41.15       46.72      2.23 o 
  -7   4   9        2.12        2.16      0.60 o 
  -6   4   9       53.24       47.13      1.73 o 
  -5   4   9       46.20       46.01      1.63 o 
  -4   4   9       63.92       52.04      1.33 o 
  -3   4   9        0.06        0.16      0.31 o 
  -2   4   9      241.10      265.82      2.53 o 
  -1   4   9       85.84       84.96      1.19 o 
   0   4   9        0.10       -0.10      0.14 o 
   1   4   9        1.04       -0.01      0.15 o 
   2   4   9       38.65       38.25      0.68 o 
   3   4   9      430.03      392.57      3.95 o 
   4   4   9       82.20       77.70      1.48 o 
   5   4   9      223.32      198.74      7.58 o 
   6   4   9       12.32       11.77      1.45 o 
   7   4   9      104.13      101.83      2.97 o 
   8   4   9       87.23       80.21      4.99 o 
   9   4   9       25.73       25.27      1.65 o 
  10   4   9       23.57       23.77      1.74 o 
  -9   5   9        8.88        9.19      1.07 o 
  -8   5   9       53.00       56.18      1.89 o 
  -7   5   9        2.95        2.50      0.63 o 
  -6   5   9       53.85       53.84      1.86 o 
  -5   5   9      462.91      424.84      7.69 o 
  -4   5   9      152.81      148.32      2.67 o 
  -3   5   9      147.27      128.22      2.37 o 
  -2   5   9      615.73      573.38      5.45 o 
  -1   5   9     2459.24     2433.51     16.64 o 
   0   5   9        2.09        1.15      0.21 o 
   1   5   9      185.31      163.40      1.98 o 
   2   5   9       58.36       54.00      0.79 o 
   3   5   9       24.21       30.44      0.75 o 
   4   5   9      158.66      156.61      2.90 o 
   5   5   9      240.76      239.02      4.16 o 
   6   5   9      251.00      245.79      5.24 o 
   7   5   9      204.34      205.12      4.73 o 
   8   5   9        7.48        8.62      1.05 o 
   9   5   9        0.09       -1.26      0.63 o 
  -9   6   9        5.77        4.07      1.45 o 
  -8   6   9       83.23       80.12      2.39 o 
  -7   6   9       97.32       96.43      2.66 o 
  -6   6   9      139.87      144.15      2.85 o 
  -5   6   9      416.11      384.43      5.52 o 
  -4   6   9      269.59      254.26      3.53 o 
  -3   6   9      219.05      208.65      3.01 o 
  -2   6   9      560.29      529.01      5.63 o 
  -1   6   9       93.05       98.96      1.05 o 
   0   6   9      145.70      132.42      1.84 o 
   1   6   9        0.46        0.40      0.18 o 
   2   6   9        1.52       11.52      0.41 o 
   3   6   9      306.43      287.43      3.12 o 
   4   6   9        5.23        2.97      0.40 o 
   5   6   9       81.11       83.25      2.10 o 
   6   6   9        3.37        3.44      0.72 o 
   7   6   9       16.18       15.16      1.29 o 
   8   6   9        4.53        5.77      1.58 o 
   9   6   9       42.25       38.98      2.07 o 
  -8   7   9      151.42      146.16      3.59 o 
  -7   7   9        0.03       -0.62      0.40 o 
  -6   7   9      146.26      137.05      2.85 o 
  -5   7   9       27.19       28.79      1.07 o 
  -4   7   9       17.90       16.39      0.82 o 
  -3   7   9      158.53      154.01      2.48 o 
  -2   7   9      367.92      343.67      3.57 o 
  -1   7   9      805.89      833.99      6.01 o 
   0   7   9      190.60      175.64      2.15 o 
   1   7   9       69.31       74.96      1.13 o 
   2   7   9       26.48       36.30      0.79 o 
   3   7   9       93.91       74.87      1.12 o 
   4   7   9       63.56       69.29      1.54 o 
   5   7   9       77.49       78.01      2.10 o 
   6   7   9        0.56       -0.06      0.42 o 
   7   7   9       79.08       82.50      2.77 o 
   8   7   9       20.78       19.16      1.90 o 
   9   7   9       14.70       15.30      1.47 o 
  -8   8   9        0.87        0.56      0.59 o 
  -7   8   9        0.82       -0.55      0.50 o 
  -6   8   9        5.03        6.31      0.65 o 
  -5   8   9       27.12       26.06      1.51 o 
  -4   8   9      114.32      112.77      2.11 o 
  -3   8   9      156.59      146.22      2.47 o 
  -2   8   9        6.96        7.88      0.47 o 
  -1   8   9        4.51        2.32      0.24 o 
   0   8   9      321.89      292.84      2.97 o 
   1   8   9      211.00      201.15      2.44 o 
   2   8   9       40.81       41.04      0.72 o 
   3   8   9       45.74       50.30      0.92 o 
   4   8   9       54.61       49.39      1.15 o 
   5   8   9        2.25        1.27      0.41 o 
   6   8   9      165.25      169.56      4.35 o 
   7   8   9       14.44       14.28      1.37 o 
   8   8   9       48.65       48.92      1.96 o 
   9   8   9        5.62        5.10      0.90 o 
  -8   9   9       48.96       50.43      2.11 o 
  -7   9   9       57.96       50.49      2.09 o 
  -6   9   9       97.89       96.19      2.06 o 
  -5   9   9        1.32        1.89      0.50 o 
  -4   9   9      346.41      337.85      4.72 o 
  -3   9   9       17.12       18.47      0.89 o 
  -2   9   9      117.83      105.01      1.68 o 
  -1   9   9        3.30        2.56      0.28 o 
   0   9   9      342.26      315.85      2.99 o 
   1   9   9        3.12        3.20      0.36 o 
   2   9   9       44.28       53.56      1.03 o 
   3   9   9        4.79        4.25      0.31 o 
   4   9   9      364.44      350.79      4.02 o 
   5   9   9       12.38       13.99      0.67 o 
   6   9   9        0.25        0.80      0.51 o 
   7   9   9       34.21       34.90      1.74 o 
   8   9   9        1.17        0.28      0.60 o 
  -7  10   9       25.55       22.49      1.87 o 
  -6  10   9       72.98       70.95      6.23 o 
  -5  10   9        7.26        6.45      0.83 o 
  -4  10   9      167.07      165.02      3.77 o 
  -3  10   9      218.50      213.61      4.59 o 
  -2  10   9       18.27       18.48      0.97 o 
  -1  10   9       74.07       71.15      1.27 o 
   0  10   9        8.87       11.60      0.51 o 
   1  10   9       68.65       70.62      1.08 o 
   2  10   9       14.16       12.01      0.57 o 
   3  10   9       38.36       39.04      1.02 o 
   4  10   9      547.35      552.73      5.45 o 
   5  10   9       29.29       31.90      0.90 o 
   6  10   9      229.58      225.69      4.00 o 
   7  10   9       35.17       34.97      1.77 o 
   8  10   9       42.35       41.66      1.96 o 
  -6  11   9       34.28       32.79      2.58 o 
  -5  11   9        0.70        1.44      0.67 o 
  -4  11   9        4.68        4.04      0.72 o 
  -3  11   9        2.82        1.85      0.68 o 
  -2  11   9      128.39      119.50      3.64 o 
  -1  11   9       77.27       78.60      2.00 o 
   0  11   9      167.08      174.45      2.09 o 
   1  11   9       67.06       61.01      1.10 o 
   2  11   9        1.07        0.72      0.26 o 
   3  11   9        1.86        1.34      0.37 o 
   4  11   9        0.02       -0.33      0.33 o 
   5  11   9       63.70       65.25      1.35 o 
   6  11   9       29.36       29.96      1.56 o 
   7  11   9       18.92       18.88      1.41 o 
  -6  12   9        0.50       -0.39      0.64 o 
  -5  12   9        2.40        3.32      0.89 o 
  -4  12   9       84.31       86.70      3.41 o 
  -3  12   9        0.01        0.62      0.75 o 
  -2  12   9       54.78       49.88      3.91 o 
  -1  12   9       35.84       35.84      1.16 o 
   0  12   9        1.18        0.84      0.30 o 
   1  12   9       50.61       45.11      0.97 o 
   2  12   9        1.40        0.70      0.29 o 
   3  12   9       58.34       61.23      1.29 o 
   4  12   9        9.24        8.87      1.55 o 
   5  12   9        0.12        0.08      0.36 o 
   6  12   9       38.32       39.45      1.76 o 
   7  12   9        0.16        0.31      0.86 o 
  -5  13   9      107.21      115.75      3.63 o 
  -4  13   9        5.95        7.16      1.37 o 
  -3  13   9      145.56      146.10      5.30 o 
  -2  13   9        2.02        1.81      0.68 o 
  -1  13   9       16.51       20.93      1.15 o 
   0  13   9      207.25      211.15      2.89 o 
   1  13   9       83.46       85.39      1.39 o 
   2  13   9       66.05       65.89      1.43 o 
   3  13   9       55.94       56.63      1.51 o 
   4  13   9       11.22       12.97      1.80 o 
   5  13   9      144.04      149.50      2.88 o 
   6  13   9       21.94       19.95      1.22 o 
  -4  14   9        1.87        0.87      0.96 o 
  -3  14   9       58.39       68.86      3.50 o 
  -2  14   9       62.51       63.87      2.42 o 
  -1  14   9      158.02      163.98      3.75 o 
   0  14   9      115.39      121.32      2.60 o 
   1  14   9      318.95      333.28      3.75 o 
   2  14   9       66.95       69.72      1.68 o 
   3  14   9        0.01       -0.32      0.37 o 
   4  14   9        5.58        5.50      0.94 o 
   5  14   9       79.00       82.55      2.77 o 
  -2  15   9        0.07       -0.14      0.61 o 
  -1  15   9       32.97       35.31      1.30 o 
   0  15   9       24.98       25.37      1.60 o 
   1  15   9      242.58      259.46      3.68 o 
   2  15   9      100.04      104.47      2.07 o 
   3  15   9        0.65        0.16      0.55 o 
   4  15   9       10.89       10.83      1.84 o 
  -2 -12  10        7.22        6.48      0.76 o 
  -1 -12  10       20.88       22.67      0.96 o 
   0 -12  10       43.95       44.48      1.40 o 
   1 -12  10       18.01       20.69      1.03 o 
  -4 -11  10       30.87       34.30      1.44 o 
  -3 -11  10       83.52       91.33      1.93 o 
  -2 -11  10        0.35        0.55      0.44 o 
  -1 -11  10        0.76        0.50      0.43 o 
   0 -11  10       21.22       22.55      0.84 o 
   1 -11  10       12.76       10.86      0.80 o 
   2 -11  10       18.51       16.52      1.40 o 
   3 -11  10       64.36       60.92      4.06 o 
  -5 -10  10       37.95       42.56      1.55 o 
  -4 -10  10       64.05       65.44      2.58 o 
  -3 -10  10       38.50       42.86      1.29 o 
  -2 -10  10      211.42      211.22      2.57 o 
  -1 -10  10      117.33      120.39      1.92 o 
   0 -10  10       58.71       56.45      1.11 o 
   1 -10  10       91.24       89.32      1.94 o 
   2 -10  10        0.43        0.01      0.39 o 
   3 -10  10       56.57       61.13      2.48 o 
   4 -10  10        7.18        7.32      1.25 o 
  -6  -9  10        3.42        2.12      0.85 o 
  -5  -9  10       44.01       47.21      1.56 o 
  -4  -9  10       77.01       75.61      2.30 o 
  -3  -9  10       39.67       38.89      1.20 o 
  -2  -9  10      215.90      214.45      2.55 o 
  -1  -9  10        8.89        8.97      0.52 o 
   0  -9  10       17.67       16.71      0.66 o 
   1  -9  10       80.86       84.52      1.81 o 
   2  -9  10        0.77        0.39      0.36 o 
   3  -9  10      128.08      123.93      3.62 o 
   4  -9  10       31.77       33.73      1.94 o 
   5  -9  10       94.46       89.09      2.14 o 
  -7  -8  10       91.01       92.85      2.52 o 
  -6  -8  10      173.09      177.67      3.63 o 
  -5  -8  10       23.49       24.91      1.16 o 
  -4  -8  10      118.71      114.67      1.80 o 
  -3  -8  10       89.29       87.78      1.72 o 
  -2  -8  10        0.25        0.19      0.32 o 
  -1  -8  10      118.44      116.97      1.51 o 
   0  -8  10      191.27      190.54      2.26 o 
   1  -8  10       95.03       92.61      1.43 o 
   2  -8  10      111.99      113.13      2.12 o 
   3  -8  10       71.26       77.66      3.90 o 
   4  -8  10       81.96       79.23      2.71 o 
   5  -8  10       24.48       23.27      1.41 o 
   6  -8  10       31.27       26.84      1.55 o 
  -7  -7  10       93.04       96.00      2.45 o 
  -6  -7  10        7.48        7.29      0.89 o 
  -5  -7  10        1.40        1.37      0.48 o 
  -4  -7  10       41.06       43.71      1.17 o 
  -3  -7  10       16.60       17.82      0.67 o 
  -2  -7  10      359.69      357.52      3.65 o 
  -1  -7  10       98.58       94.02      1.30 o 
   0  -7  10       61.03       60.26      1.06 o 
   1  -7  10       65.60       60.49      1.04 o 
   2  -7  10       19.00       18.99      0.84 o 
   3  -7  10        0.77        0.55      0.55 o 
   4  -7  10        0.28        0.55      0.41 o 
   5  -7  10      265.34      256.78      5.00 o 
   6  -7  10        2.07        1.63      0.63 o 
   7  -7  10        2.20        2.35      0.67 o 
  -8  -6  10       27.67       23.52      2.08 o 
  -7  -6  10        1.03        0.44      0.77 o 
  -6  -6  10      134.18      138.51      2.45 o 
  -5  -6  10       22.23       19.71      0.96 o 
  -4  -6  10        0.52        0.02      0.45 o 
  -3  -6  10       14.32       13.38      0.57 o 
  -2  -6  10      336.17      341.67      3.47 o 
  -1  -6  10       16.87       15.85      0.54 o 
   0  -6  10       60.86       55.79      0.99 o 
   1  -6  10        0.59        0.44      0.25 o 
   2  -6  10       70.07       71.48      2.66 o 
   3  -6  10      198.83      196.45      2.58 o 
   4  -6  10        5.61        8.19      0.56 o 
   5  -6  10       70.30       69.58      3.56 o 
   6  -6  10        3.87        4.51      0.96 o 
   7  -6  10       13.13       11.42      1.04 o 
  -8  -5  10       12.00       14.30      1.64 o 
  -7  -5  10       64.10       62.62      1.81 o 
  -6  -5  10      101.05      103.07      1.99 o 
  -5  -5  10       58.69       60.97      1.46 o 
  -4  -5  10      225.40      230.91      3.25 o 
  -3  -5  10       90.90       82.99      1.33 o 
  -2  -5  10     1691.29     1668.74     11.94 o 
  -1  -5  10        6.24        7.17      0.38 o 
   0  -5  10       61.90       56.53      0.90 o 
   1  -5  10       84.70       82.74      1.19 o 
   2  -5  10        4.82        5.27      0.49 o 
   3  -5  10        2.78        1.54      0.31 o 
   4  -5  10      101.33      104.06      1.96 o 
   5  -5  10       57.10       60.86      2.18 o 
   6  -5  10       41.40       40.27      1.54 o 
   7  -5  10        0.12        0.26      0.50 o 
   8  -5  10       37.01       30.92      1.98 o 
  -9  -4  10       18.59       16.81      1.73 o 
  -8  -4  10      117.56      118.75      4.20 o 
  -7  -4  10       33.92       34.22      2.09 o 
  -6  -4  10      247.34      247.45      3.47 o 
  -5  -4  10      145.17      158.84      2.50 o 
  -4  -4  10       93.53       98.93      1.80 o 
  -3  -4  10       19.20       15.15      0.61 o 
  -2  -4  10       71.01       69.23      0.92 o 
  -1  -4  10       84.87       85.34      1.25 o 
   0  -4  10      237.48      232.96      3.00 o 
   1  -4  10       12.97       14.50      0.51 o 
   2  -4  10      116.86      116.16      1.53 o 
   3  -4  10        0.09       -0.06      0.23 o 
   4  -4  10       46.57       45.00      1.20 o 
   5  -4  10        6.03        4.48      0.64 o 
   6  -4  10        1.57        2.19      0.55 o 
   7  -4  10        2.35        1.34      1.80 o 
   8  -4  10       99.64      109.78      3.50 o 
  -9  -3  10      296.42      313.30      8.18 o 
  -8  -3  10       23.96       24.86      1.78 o 
  -7  -3  10        0.43        0.25      0.47 o 
  -6  -3  10      116.78      123.50      3.07 o 
  -5  -3  10      156.06      165.77      2.51 o 
  -4  -3  10      225.51      213.66      2.96 o 
  -3  -3  10      467.45      460.55      6.37 o 
  -2  -3  10       59.62       55.11      0.78 o 
  -1  -3  10      565.56      556.37      4.29 o 
   0  -3  10       34.20       30.67      0.62 o 
   1  -3  10       63.48       69.36      1.02 o 
   2  -3  10      110.12       95.22      1.31 o 
   3  -3  10       53.10       45.43      1.03 o 
   4  -3  10      117.64      119.13      2.82 o 
   5  -3  10        9.38       12.97      1.18 o 
   6  -3  10       99.56      102.09      3.08 o 
   7  -3  10        6.55        6.92      1.05 o 
   8  -3  10        4.22        5.40      1.72 o 
   9  -3  10       53.96       49.63      4.57 o 
  -9  -2  10       12.09       13.63      1.52 o 
  -8  -2  10        0.94        0.27      0.66 o 
  -7  -2  10       46.81       45.33      2.46 o 
  -6  -2  10        3.41        3.78      0.62 o 
  -5  -2  10       57.35       62.03      1.74 o 
  -4  -2  10       13.22       10.61      1.01 o 
  -3  -2  10      536.70      512.88      9.74 o 
  -2  -2  10      233.03      206.82      1.94 o 
  -1  -2  10      154.43      140.07      1.29 o 
   0  -2  10      267.14      265.25      2.35 o 
   1  -2  10        2.63        1.70      0.28 o 
   2  -2  10      195.67      189.42      2.63 o 
   3  -2  10       11.00       15.89      0.56 o 
   4  -2  10      132.25      133.37      2.53 o 
   5  -2  10        8.99       10.94      1.06 o 
   6  -2  10       24.23       19.28      1.42 o 
   7  -2  10        0.01        0.22      0.57 o 
   8  -2  10        4.43        5.16      1.04 o 
   9  -2  10       15.49       17.12      1.55 o 
  -9  -1  10       82.64       91.50      3.42 o 
  -8  -1  10       23.43       26.67      1.72 o 
  -7  -1  10       16.55       20.13      1.17 o 
  -6  -1  10      118.45      124.98      3.39 o 
  -5  -1  10        1.72        2.95      0.45 o 
  -4  -1  10       26.92       21.35      0.79 o 
  -3  -1  10       28.88       13.81      1.08 o 
  -2  -1  10       60.54       61.47      0.83 o 
  -1  -1  10       23.57       31.60      0.56 o 
   0  -1  10       12.78       13.81      0.40 o 
   1  -1  10        2.09        2.44      0.40 o 
   2  -1  10       65.88       68.93      0.98 o 
   3  -1  10        9.83        4.74      0.34 o 
   4  -1  10        1.25        0.14      0.30 o 
   5  -1  10        0.33        0.41      0.47 o 
   6  -1  10       15.22       13.55      1.21 o 
   7  -1  10       34.20       33.84      3.60 o 
   8  -1  10        7.77        8.61      1.12 o 
   9  -1  10        5.01        5.92      0.98 o 
  -9   0  10       63.88       66.74      2.79 o 
  -8   0  10        0.47        1.05      0.71 o 
  -7   0  10      554.12      583.21     10.39 o 
  -6   0  10       13.34       13.96      0.96 o 
  -5   0  10      253.47      249.27      4.34 o 
  -4   0  10        8.17       12.49      0.69 o 
  -3   0  10      553.91      516.96      9.16 o 
  -2   0  10      192.42      168.25      1.76 o 
  -1   0  10       16.08       15.08      0.40 o 
   0   0  10       36.83       32.91      0.64 o 
   1   0  10       79.28       82.69      1.01 o 
   2   0  10       82.81       90.07      1.29 o 
   3   0  10      361.00      351.39      5.89 o 
   4   0  10      130.19      136.67      2.52 o 
   5   0  10       26.78       24.90      1.39 o 
   6   0  10        1.64        1.81      0.58 o 
   7   0  10       60.07       50.90      2.55 o 
   8   0  10        2.67        2.09      0.76 o 
   9   0  10        0.21       -0.96      0.52 o 
  -9   1  10       15.32       15.10      1.48 o 
  -8   1  10        5.91        4.66      0.94 o 
  -7   1  10      106.62      107.99      2.99 o 
  -6   1  10       50.16       60.08      2.03 o 
  -5   1  10      174.63      175.10      5.26 o 
  -4   1  10        1.72        1.02      0.56 o 
  -3   1  10       85.15       85.03      1.76 o 
  -2   1  10      285.11      283.94      2.99 o 
  -1   1  10      451.62      445.58      4.03 o 
   0   1  10      143.15      133.85      1.52 o 
   1   1  10        5.34        5.17      0.27 o 
   2   1  10       34.31       39.16      0.61 o 
   3   1  10        0.98        0.24      0.21 o 
   4   1  10       31.44       33.30      1.07 o 
   5   1  10       81.71       82.28      2.49 o 
   6   1  10        9.03        8.72      0.96 o 
   7   1  10      568.46      587.48     19.71 o 
   8   1  10        2.25        1.90      0.71 o 
   9   1  10       38.38       43.76      3.16 o 
  -9   2  10       41.98       53.06      2.45 o 
  -8   2  10       50.07       52.81      2.36 o 
  -7   2  10      121.57      130.85      3.33 o 
  -6   2  10      397.72      392.83      7.28 o 
  -5   2  10       86.90       92.43      2.50 o 
  -4   2  10      119.48      105.52      2.41 o 
  -3   2  10      127.32      122.97      4.02 o 
  -2   2  10       13.82       13.49      0.43 o 
  -1   2  10      281.33      266.26      2.41 o 
   0   2  10       38.97       48.34      0.79 o 
   1   2  10      238.76      238.27      2.43 o 
   2   2  10      331.61      331.60      2.93 o 
   3   2  10      411.64      421.95      4.57 o 
   4   2  10        1.93        2.62      0.41 o 
   5   2  10        0.88        2.18      0.81 o 
   6   2  10        0.10        0.36      0.47 o 
   7   2  10      125.31      121.29      3.39 o 
   8   2  10       36.90       42.01      1.95 o 
   9   2  10       62.72       67.36      2.56 o 
  -9   3  10        0.21       -0.31      0.64 o 
  -8   3  10       28.35       27.10      1.76 o 
  -7   3  10       35.92       34.52      1.58 o 
  -6   3  10       21.97       24.10      1.29 o 
  -5   3  10       77.84       83.78      2.37 o 
  -4   3  10       66.20       47.71      2.06 o 
  -3   3  10      118.57      119.10      2.26 o 
  -2   3  10       18.77       18.71      0.48 o 
  -1   3  10      225.13      223.31      1.96 o 
   0   3  10     1699.39     1671.87     14.10 o 
   1   3  10       34.92       38.27      0.70 o 
   2   3  10       12.76       13.23      0.57 o 
   3   3  10       68.20       64.81      1.04 o 
   4   3  10        1.65        3.40      0.44 o 
   5   3  10      164.74      150.45      5.76 o 
   6   3  10      147.63      150.08      4.97 o 
   7   3  10      212.29      206.18      4.77 o 
   8   3  10      264.97      262.60      5.83 o 
   9   3  10        0.62       -0.40      0.66 o 
  -9   4  10       43.81       45.06      1.75 o 
  -8   4  10       79.79       82.65      3.18 o 
  -7   4  10       54.20       51.34      1.94 o 
  -6   4  10       18.61       17.45      1.14 o 
  -5   4  10        0.06        0.49      0.44 o 
  -4   4  10      194.19      167.83      2.95 o 
  -3   4  10      361.01      334.78      6.87 o 
  -2   4  10        7.43        9.42      0.39 o 
  -1   4  10     1187.82     1200.99      9.51 o 
   0   4  10      158.51      149.11      1.58 o 
   1   4  10        3.59        3.42      0.27 o 
   2   4  10      535.41      508.66      4.30 o 
   3   4  10       99.58      118.96      1.69 o 
   4   4  10      320.04      311.46      4.77 o 
   5   4  10        4.56        4.56      1.17 o 
   6   4  10       72.99       81.97      2.68 o 
   7   4  10       21.46       23.14      1.53 o 
   8   4  10        9.76        7.19      1.50 o 
   9   4  10       48.85       51.62      2.25 o 
  -9   5  10      117.12      118.61      3.09 o 
  -8   5  10        3.38        1.69      0.60 o 
  -7   5  10      147.24      148.30      2.98 o 
  -6   5  10        2.73        1.56      1.07 o 
  -5   5  10      105.75      101.00      2.13 o 
  -4   5  10      124.68      141.18      2.95 o 
  -3   5  10      103.57       90.89      2.27 o 
  -2   5  10       96.99      100.79      1.47 o 
  -1   5  10     1222.86     1169.30      8.74 o 
   0   5  10        4.30        3.81      0.26 o 
   1   5  10      219.86      220.72      2.32 o 
   2   5  10       16.30       19.58      0.58 o 
   3   5  10        0.84        5.15      0.43 o 
   4   5  10        0.57        1.34      0.33 o 
   5   5  10      116.91      124.67      3.27 o 
   6   5  10      108.94      108.75      3.09 o 
   7   5  10       11.95       11.29      1.24 o 
   8   5  10       36.59       39.99      3.02 o 
   9   5  10       15.02       17.90      2.33 o 
  -8   6  10       17.09       14.46      1.19 o 
  -7   6  10       59.36       57.06      2.23 o 
  -6   6  10       16.80       13.00      0.94 o 
  -5   6  10      158.12      144.81      3.70 o 
  -4   6  10        6.61        5.05      0.51 o 
  -3   6  10       62.90       60.62      2.36 o 
  -2   6  10      199.91      184.46      2.15 o 
  -1   6  10      313.23      290.90      2.40 o 
   0   6  10       96.37       91.80      1.41 o 
   1   6  10       11.53       14.65      0.50 o 
   2   6  10        5.52        3.41      0.27 o 
   3   6  10        0.10        0.11      0.29 o 
   4   6  10       95.26       89.75      1.79 o 
   5   6  10       41.49       40.51      1.77 o 
   6   6  10       57.39       59.24      2.24 o 
   7   6  10      255.72      252.35      5.66 o 
   8   6  10       22.40       21.42      1.65 o 
   9   6  10       27.80       27.23      1.78 o 
  -8   7  10       31.40       31.53      1.62 o 
  -7   7  10       17.60       15.96      1.75 o 
  -6   7  10        4.00        4.27      0.77 o 
  -5   7  10       12.95       12.92      0.89 o 
  -4   7  10       50.79       44.60      1.23 o 
  -3   7  10      176.71      175.78      3.07 o 
  -2   7  10      110.99      101.27      1.44 o 
  -1   7  10       54.48       48.69      0.72 o 
   0   7  10      379.77      344.18      3.70 o 
   1   7  10        8.00        6.72      0.38 o 
   2   7  10      274.16      250.01      2.44 o 
   3   7  10        0.21        0.45      0.21 o 
   4   7  10        0.43        0.28      0.30 o 
   5   7  10       76.13       76.21      1.49 o 
   6   7  10       30.91       32.61      1.71 o 
   7   7  10       27.44       24.34      1.72 o 
   8   7  10       35.46       36.96      2.05 o 
   9   7  10        0.38        0.35      0.68 o 
  -8   8  10        1.55        0.31      0.61 o 
  -7   8  10       50.77       50.94      3.32 o 
  -6   8  10      119.74      115.05      2.84 o 
  -5   8  10       37.68       37.01      1.48 o 
  -4   8  10       24.58       21.68      0.99 o 
  -3   8  10        0.25       -0.23      0.33 o 
  -2   8  10       14.29       15.68      0.63 o 
  -1   8  10        4.95        6.07      0.32 o 
   0   8  10       74.12       73.53      1.27 o 
   1   8  10        0.08        2.05      0.30 o 
   2   8  10       25.10       28.10      0.68 o 
   3   8  10        2.32        1.42      0.26 o 
   4   8  10      158.30      154.06      2.35 o 
   5   8  10      228.52      235.19      3.48 o 
   6   8  10       64.94       64.72      2.44 o 
   7   8  10       85.90       75.63      2.79 o 
   8   8  10       27.13       27.99      2.42 o 
  -7   9  10        0.02        0.28      0.52 o 
  -6   9  10       10.93        9.45      0.86 o 
  -5   9  10        0.57       -0.63      0.64 o 
  -4   9  10        2.68        1.51      0.47 o 
  -3   9  10      114.62      117.02      2.23 o 
  -2   9  10       36.58       37.13      0.92 o 
  -1   9  10       15.42       12.67      0.57 o 
   0   9  10      124.12      123.53      1.49 o 
   1   9  10      496.98      485.29      5.09 o 
   2   9  10      279.59      238.24      2.60 o 
   3   9  10      386.22      367.11      3.33 o 
   4   9  10       60.20       67.14      1.41 o 
   5   9  10       24.49       23.72      0.89 o 
   6   9  10        1.79        1.03      0.52 o 
   7   9  10        5.94        4.41      0.84 o 
   8   9  10       19.25       18.79      1.45 o 
  -7  10  10        0.32        0.08      0.66 o 
  -6  10  10       10.11        9.23      1.58 o 
  -5  10  10       29.50       30.79      1.68 o 
  -4  10  10        0.09        0.58      0.49 o 
  -3  10  10       96.77       91.58      2.00 o 
  -2  10  10      201.45      193.20      2.89 o 
  -1  10  10       50.64       44.83      1.23 o 
   0  10  10      316.60      306.61      3.20 o 
   1  10  10       11.26       11.29      0.49 o 
   2  10  10      330.39      324.47      3.65 o 
   3  10  10       73.46       74.82      1.34 o 
   4  10  10      215.43      219.18      2.68 o 
   5  10  10       13.08       12.03      0.95 o 
   6  10  10        1.40        0.67      0.51 o 
   7  10  10        0.63       -0.33      0.58 o 
   8  10  10        9.97        9.83      1.55 o 
  -6  11  10       17.76       18.65      1.58 o 
  -5  11  10       61.66       60.54      3.61 o 
  -4  11  10       74.00       69.46      2.23 o 
  -3  11  10        0.44        0.91      0.42 o 
  -2  11  10      162.97      162.02      5.28 o 
  -1  11  10       45.47       42.53      3.01 o 
   0  11  10        0.08        0.36      0.27 o 
   1  11  10       75.29       73.07      1.15 o 
   2  11  10      218.79      223.62      2.38 o 
   3  11  10        0.67       -0.03      0.33 o 
   4  11  10      267.88      273.60      4.95 o 
   5  11  10      149.42      149.40      2.07 o 
   6  11  10      384.07      400.80      6.96 o 
   7  11  10      168.75      171.49      4.00 o 
  -5  12  10       63.45       60.61      2.49 o 
  -4  12  10       13.20       12.32      1.36 o 
  -3  12  10        3.12        2.83      0.99 o 
  -2  12  10        9.12        7.60      1.76 o 
  -1  12  10       18.19       18.19      1.55 o 
   0  12  10      153.11      153.28      1.95 o 
   1  12  10      232.16      234.03      2.69 o 
   2  12  10      276.51      294.47      2.98 o 
   3  12  10       99.98      106.61      1.61 o 
   4  12  10       27.62       29.22      1.93 o 
   5  12  10       52.10       54.67      1.84 o 
   6  12  10       80.16       81.13      2.25 o 
   7  12  10       39.89       44.33      2.10 o 
  -4  13  10        0.05        0.06      0.74 o 
  -3  13  10       23.20       22.10      2.13 o 
  -2  13  10       58.27       62.72      2.35 o 
  -1  13  10       53.13       51.88      1.54 o 
   0  13  10        2.00        1.58      0.48 o 
   1  13  10       28.14       28.24      0.85 o 
   2  13  10       77.60       74.69      1.55 o 
   3  13  10      123.61      134.55      1.98 o 
   4  13  10        0.12       -0.08      0.58 o 
   5  13  10        4.87        4.04      1.32 o 
   6  13  10       12.79       10.80      1.78 o 
  -3  14  10       25.23       26.87      2.49 o 
  -2  14  10       80.84       89.54      4.48 o 
  -1  14  10       10.14        9.66      1.28 o 
   0  14  10       92.09       93.98      2.23 o 
   1  14  10       60.00       61.37      1.48 o 
   2  14  10       19.32       21.17      0.98 o 
   3  14  10        6.75        7.78      0.89 o 
   4  14  10       13.45       11.21      1.17 o 
   5  14  10       15.09       19.23      1.49 o 
  -2  15  10       11.18        9.10      1.12 o 
  -1  15  10       58.32       65.04      1.74 o 
   0  15  10       26.66       25.68      1.20 o 
   1  15  10       20.29       19.96      0.91 o 
   2  15  10       69.62       72.60      1.68 o 
   3  15  10       12.86       10.45      0.93 o 
  -3 -11  11        0.01        0.11      0.66 o 
  -2 -11  11       16.81       19.14      0.95 o 
  -1 -11  11       12.66       12.31      1.15 o 
   0 -11  11        0.10        0.18      0.37 o 
   1 -11  11        0.34       -0.37      0.42 o 
   2 -11  11       19.42       21.61      1.63 o 
  -5 -10  11       56.15       60.60      1.81 o 
  -4 -10  11       33.58       36.72      1.78 o 
  -3 -10  11      167.08      165.87      3.06 o 
  -2 -10  11       30.09       29.79      1.07 o 
  -1 -10  11       89.08       92.76      1.66 o 
   0 -10  11        0.08        0.31      0.31 o 
   1 -10  11        2.25        2.70      0.53 o 
   2 -10  11       48.91       48.36      1.37 o 
   3 -10  11        0.91       -0.40      0.64 o 
   4 -10  11       78.58       81.61      3.85 o 
  -6  -9  11      143.76      144.88      3.35 o 
  -5  -9  11       57.51       60.53      1.80 o 
  -4  -9  11       16.08       15.15      1.02 o 
  -3  -9  11       76.76       80.29      2.25 o 
  -2  -9  11        1.73        0.86      0.41 o 
  -1  -9  11      133.18      134.88      1.82 o 
   0  -9  11       26.45       26.49      0.78 o 
   1  -9  11        3.12        3.61      0.55 o 
   2  -9  11        0.36        0.08      0.38 o 
   3  -9  11       12.14       11.83      1.27 o 
   4  -9  11       14.99       14.87      1.43 o 
   5  -9  11        0.48        0.13      0.69 o 
  -6  -8  11        8.85        8.76      1.03 o 
  -5  -8  11        0.03       -0.45      0.55 o 
  -4  -8  11        7.54        7.55      0.68 o 
  -3  -8  11       56.46       53.42      1.37 o 
  -2  -8  11      160.96      161.97      2.09 o 
  -1  -8  11       99.85      106.22      1.54 o 
   0  -8  11       35.59       36.54      0.87 o 
   1  -8  11        1.48        1.60      0.36 o 
   2  -8  11       17.45       15.58      0.82 o 
   3  -8  11       18.88       17.18      1.44 o 
   4  -8  11        8.16        9.94      1.18 o 
   5  -8  11        0.03        0.41      0.60 o 
   6  -8  11       62.48       61.84      2.76 o 
  -7  -7  11        1.18        1.06      0.73 o 
  -6  -7  11        0.51       -0.29      0.65 o 
  -5  -7  11        1.27        0.67      0.60 o 
  -4  -7  11        1.11        1.33      0.42 o 
  -3  -7  11       12.32       11.35      0.73 o 
  -2  -7  11      273.33      268.75      4.20 o 
  -1  -7  11      133.98      125.04      1.57 o 
   0  -7  11       69.07       68.03      1.16 o 
   1  -7  11        0.75        0.82      0.30 o 
   2  -7  11       68.59       69.47      1.58 o 
   3  -7  11       13.68       14.50      1.26 o 
   4  -7  11       62.94       62.98      1.41 o 
   5  -7  11      146.12      143.18      3.26 o 
   6  -7  11       20.12       22.40      1.44 o 
  -7  -6  11       78.37       76.54      2.24 o 
  -6  -6  11      154.67      158.80      3.27 o 
  -5  -6  11       31.67       31.28      1.20 o 
  -4  -6  11       62.64       67.60      1.44 o 
  -3  -6  11       95.46       96.86      1.54 o 
  -2  -6  11        0.62        0.07      0.29 o 
  -1  -6  11        9.88       11.05      0.69 o 
   0  -6  11       14.33       13.65      0.60 o 
   1  -6  11      142.30      142.01      1.77 o 
   2  -6  11        5.06        4.25      0.50 o 
   3  -6  11       45.21       42.94      2.13 o 
   4  -6  11        3.42        3.13      0.49 o 
   5  -6  11       65.36       68.60      2.68 o 
   6  -6  11        0.16        0.03      0.71 o 
   7  -6  11        5.31        6.33      1.15 o 
  -8  -5  11      140.82      143.32      4.97 o 
  -7  -5  11       68.93       70.64      2.34 o 
  -6  -5  11        0.07       -0.61      0.42 o 
  -5  -5  11       21.86       18.93      0.96 o 
  -4  -5  11        0.61       -0.13      0.35 o 
  -3  -5  11       20.43       16.87      0.68 o 
  -2  -5  11       12.66       13.57      0.54 o 
  -1  -5  11       79.54       81.20      1.14 o 
   0  -5  11       31.34       31.61      0.69 o 
   1  -5  11       23.21       20.05      0.75 o 
   2  -5  11       30.48       32.72      1.01 o 
   3  -5  11      251.38      245.46      3.44 o 
   4  -5  11        0.82        1.30      0.39 o 
   5  -5  11      114.78      117.60      3.81 o 
   6  -5  11       15.49       13.48      1.39 o 
   7  -5  11        6.52        8.02      1.18 o 
  -8  -4  11        0.01        0.03      0.82 o 
  -7  -4  11       37.28       32.44      2.13 o 
  -6  -4  11       55.93       55.26      1.44 o 
  -5  -4  11       10.56        7.89      0.66 o 
  -4  -4  11       11.16        9.68      0.69 o 
  -3  -4  11       76.70       85.54      1.35 o 
  -2  -4  11      134.74      129.27      1.41 o 
  -1  -4  11      167.81      152.04      1.68 o 
   0  -4  11       44.70       43.90      0.79 o 
   1  -4  11       18.81       20.23      0.62 o 
   2  -4  11       12.98       13.39      0.64 o 
   3  -4  11        3.26        3.55      0.39 o 
   4  -4  11        1.79        0.78      0.42 o 
   5  -4  11      247.29      251.20      5.63 o 
   6  -4  11       81.34       73.42      2.83 o 
   7  -4  11       66.85       61.15      2.53 o 
   8  -4  11       21.89       22.06      1.80 o 
  -8  -3  11        9.90       11.56      1.46 o 
  -7  -3  11       11.63        9.67      1.32 o 
  -6  -3  11       51.39       51.07      1.50 o 
  -5  -3  11      130.33      134.31      2.25 o 
  -4  -3  11        1.82        1.23      0.41 o 
  -3  -3  11      172.49      188.34      2.23 o 
  -2  -3  11       95.99      109.86      1.29 o 
  -1  -3  11       41.76       44.02      0.70 o 
   0  -3  11       54.13       54.21      0.86 o 
   1  -3  11      105.55      108.23      1.40 o 
   2  -3  11      327.31      312.35      3.29 o 
   3  -3  11        5.34        7.27      0.54 o 
   4  -3  11        2.36        2.88      0.50 o 
   5  -3  11       19.44       18.24      1.63 o 
   6  -3  11       40.66       43.64      2.02 o 
   7  -3  11       61.35       68.16      2.65 o 
   8  -3  11        0.01       -0.61      0.67 o 
  -9  -2  11       22.40       20.36      1.86 o 
  -8  -2  11       15.80       11.80      1.42 o 
  -7  -2  11       66.28       63.96      2.80 o 
  -6  -2  11      199.67      210.21      3.41 o 
  -5  -2  11      156.41      161.69      2.77 o 
  -4  -2  11       23.79       18.49      0.79 o 
  -3  -2  11        0.87        2.69      0.33 o 
  -2  -2  11      158.55      130.65      1.41 o 
  -1  -2  11      753.89      711.10      5.53 o 
   0  -2  11       42.01       50.48      0.81 o 
   1  -2  11      411.14      414.36      4.23 o 
   2  -2  11      377.86      396.60      4.00 o 
   3  -2  11      135.51      124.72      1.81 o 
   4  -2  11      319.54      303.48      4.81 o 
   5  -2  11      132.78      134.70      3.61 o 
   6  -2  11        0.26       -0.43      0.60 o 
   7  -2  11      151.78      155.32      4.19 o 
   8  -2  11       50.21       48.52      2.25 o 
  -9  -1  11      196.64      207.71      6.09 o 
  -8  -1  11        5.97        6.14      1.12 o 
  -7  -1  11       65.55       67.45      3.93 o 
  -6  -1  11        1.69        3.47      0.62 o 
  -5  -1  11        9.87        9.37      0.69 o 
  -4  -1  11       93.83       92.86      1.85 o 
  -3  -1  11      135.16      128.80      2.36 o 
  -2  -1  11      301.99      269.96      3.15 o 
  -1  -1  11      477.36      433.71      3.53 o 
   0  -1  11      243.91      240.06      2.18 o 
   1  -1  11      689.06      634.38      6.11 o 
   2  -1  11        2.41        2.37      0.26 o 
   3  -1  11      111.70       98.82      1.53 o 
   4  -1  11        0.01       -0.51      0.30 o 
   5  -1  11       55.63       52.54      2.06 o 
   6  -1  11       52.06       50.52      2.12 o 
   7  -1  11        5.59        6.74      1.03 o 
   8  -1  11       79.21       81.41      2.88 o 
   9  -1  11       16.35       16.34      1.53 o 
  -9   0  11        1.35        0.73      0.86 o 
  -8   0  11        7.22       12.05      1.39 o 
  -7   0  11        0.91        1.48      0.64 o 
  -6   0  11       90.18      107.54      3.00 o 
  -5   0  11      153.15      153.01      4.55 o 
  -4   0  11       46.16       46.37      1.39 o 
  -3   0  11        0.12       -0.30      0.32 o 
  -2   0  11      389.72      381.88      5.25 o 
  -1   0  11       16.38       11.25      0.38 o 
   0   0  11     1208.83     1206.09      9.70 o 
   1   0  11       48.33       45.93      0.80 o 
   2   0  11      226.25      239.17      2.43 o 
   3   0  11       95.37       98.87      1.52 o 
   4   0  11       29.83       33.55      1.14 o 
   5   0  11       62.69       60.58      2.84 o 
   6   0  11        4.28        3.10      0.77 o 
   7   0  11        2.46        1.69      1.64 o 
   8   0  11        6.75        6.87      1.06 o 
   9   0  11        0.91        0.08      0.69 o 
  -9   1  11        0.40       -0.15      0.67 o 
  -8   1  11       91.24       97.50      3.53 o 
  -7   1  11       16.89       15.43      1.25 o 
  -6   1  11      188.32      189.10      4.32 o 
  -5   1  11       70.18       76.51      2.26 o 
  -4   1  11      198.53      214.82      3.91 o 
  -3   1  11      119.26       82.50      1.58 o 
  -2   1  11      224.83      230.37      2.27 o 
  -1   1  11        1.26        3.51      0.24 o 
   0   1  11       28.41       31.78      0.73 o 
   1   1  11      520.27      522.35      4.45 o 
   2   1  11      181.74      177.01      1.81 o 
   3   1  11       72.23       68.62      1.78 o 
   4   1  11      361.37      366.61      5.53 o 
   5   1  11        0.44        0.72      0.98 o 
   6   1  11       86.02       87.96      2.78 o 
   7   1  11      107.64      106.67      5.58 o 
   8   1  11       24.55       21.11      1.63 o 
   9   1  11       59.80       64.79      2.60 o 
  -9   2  11       30.69       31.22      2.00 o 
  -8   2  11       64.52       59.66      2.67 o 
  -7   2  11       30.01       36.61      1.68 o 
  -6   2  11       79.70       69.49      2.27 o 
  -5   2  11      121.92      112.83      2.46 o 
  -4   2  11       75.49       80.00      1.83 o 
  -3   2  11      567.66      519.53     10.39 o 
  -2   2  11      283.46      254.03      3.86 o 
  -1   2  11      178.19      166.48      1.50 o 
   0   2  11      868.46      849.53      6.94 o 
   1   2  11        7.19        9.17      0.38 o 
   2   2  11      165.13      166.31      1.72 o 
   3   2  11      304.01      294.15      3.43 o 
   4   2  11      345.10      326.38      5.04 o 
   5   2  11        0.06        0.43      1.32 o 
   6   2  11       61.15       65.69      2.39 o 
   7   2  11        3.79        3.57      0.83 o 
   8   2  11       44.96       50.97      2.21 o 
   9   2  11        0.42       -0.28      0.72 o 
  -9   3  11        1.21        1.78      0.82 o 
  -8   3  11        0.06       -1.11      0.56 o 
  -7   3  11        1.49        1.80      0.61 o 
  -6   3  11       79.23       75.67      2.38 o 
  -5   3  11        8.89        7.75      0.83 o 
  -4   3  11      157.28      142.49      2.68 o 
  -3   3  11       60.41       62.32      1.37 o 
  -2   3  11       28.84       31.88      0.73 o 
  -1   3  11      356.40      351.70      3.11 o 
   0   3  11     2737.92     2673.76     20.77 o 
   1   3  11       81.22       82.63      1.15 o 
   2   3  11      494.05      471.27      4.05 o 
   3   3  11       37.93       37.70      0.98 o 
   4   3  11       10.03        7.22      1.15 o 
   5   3  11       23.66       23.46      1.42 o 
   6   3  11        1.20        0.62      0.97 o 
   7   3  11      153.85      152.36      4.01 o 
   8   3  11        6.05        4.41      0.92 o 
   9   3  11       14.41       14.78      1.47 o 
  -9   4  11        0.15        0.07      0.55 o 
  -8   4  11        0.41        0.93      0.78 o 
  -7   4  11        0.14       -0.70      0.46 o 
  -6   4  11        6.72        6.01      0.85 o 
  -5   4  11      125.62      120.72      2.47 o 
  -4   4  11      816.86      754.91     10.38 o 
  -3   4  11       29.73       28.69      1.05 o 
  -2   4  11       33.48       35.05      0.79 o 
  -1   4  11       53.97       54.04      0.87 o 
   0   4  11        0.58        0.71      0.29 o 
   1   4  11      115.39      122.13      1.52 o 
   2   4  11      367.18      378.32      3.63 o 
   3   4  11       33.10       27.18      0.91 o 
   4   4  11        0.55        1.20      0.39 o 
   5   4  11       44.23       44.40      3.98 o 
   6   4  11       30.86       31.60      3.48 o 
   7   4  11        4.14        3.89      0.83 o 
   8   4  11       51.05       52.19      2.28 o 
   9   4  11        0.77        0.54      0.68 o 
  -8   5  11        0.05       -0.42      0.48 o 
  -7   5  11       19.62       19.31      1.31 o 
  -6   5  11       78.63       77.44      2.49 o 
  -5   5  11       25.23       25.65      1.19 o 
  -4   5  11       48.96       51.28      1.47 o 
  -3   5  11       16.72       12.08      0.78 o 
  -2   5  11        0.45        0.46      0.28 o 
  -1   5  11      199.31      196.17      2.57 o 
   0   5  11      795.15      773.99      6.41 o 
   1   5  11       90.83       91.58      1.27 o 
   2   5  11      177.85      176.88      1.86 o 
   3   5  11       55.52       52.39      0.92 o 
   4   5  11      138.94      139.27      2.74 o 
   5   5  11        2.18        1.09      0.54 o 
   6   5  11        7.83        7.04      1.07 o 
   7   5  11       12.16       11.73      1.25 o 
   8   5  11        0.14        0.43      0.65 o 
   9   5  11        4.96        4.36      0.97 o 
  -8   6  11        5.78        4.84      0.83 o 
  -7   6  11      182.53      171.83      3.97 o 
  -6   6  11       41.67       43.78      1.27 o 
  -5   6  11      249.34      248.29      4.98 o 
  -4   6  11      149.30      143.68      2.43 o 
  -3   6  11       50.77       47.95      1.25 o 
  -2   6  11       85.42       94.38      1.36 o 
  -1   6  11      131.81      131.36      1.37 o 
   0   6  11        1.96        2.39      0.27 o 
   1   6  11      514.14      484.39      4.88 o 
   2   6  11       96.27       85.94      1.15 o 
   3   6  11       50.74       58.31      1.08 o 
   4   6  11      204.32      211.06      4.67 o 
   5   6  11       38.84       38.00      1.06 o 
   6   6  11      147.62      152.53      3.99 o 
   7   6  11        0.81        0.62      0.63 o 
   8   6  11       66.88       65.82      2.64 o 
   9   6  11       21.63       21.65      1.78 o 
  -8   7  11        0.01       -0.11      0.59 o 
  -7   7  11      134.41      134.00      3.48 o 
  -6   7  11       18.01       16.89      0.92 o 
  -5   7  11      262.15      255.16      4.46 o 
  -4   7  11        8.40        9.53      0.72 o 
  -3   7  11       80.30       75.29      1.65 o 
  -2   7  11        1.36        1.98      0.28 o 
  -1   7  11       85.92       76.56      0.96 o 
   0   7  11       22.90       17.49      0.62 o 
   1   7  11      230.44      204.03      2.28 o 
   2   7  11       16.32       18.42      0.58 o 
   3   7  11        5.32        2.59      0.29 o 
   4   7  11      218.79      208.07      2.88 o 
   5   7  11       65.93       63.77      1.54 o 
   6   7  11        0.56        0.55      0.56 o 
   7   7  11        1.69        1.12      0.68 o 
   8   7  11       27.58       27.92      1.85 o 
  -7   8  11       12.35        9.88      2.01 o 
  -6   8  11        2.99        1.57      0.55 o 
  -5   8  11       52.59       49.01      1.42 o 
  -4   8  11       25.50       25.43      1.42 o 
  -3   8  11      317.14      319.03      4.31 o 
  -2   8  11       59.34       57.51      1.16 o 
  -1   8  11       38.78       38.01      0.88 o 
   0   8  11       15.75       11.99      0.51 o 
   1   8  11      213.35      197.61      2.49 o 
   2   8  11        1.99        2.46      0.29 o 
   3   8  11       80.74       76.13      1.23 o 
   4   8  11       94.01       93.03      1.73 o 
   5   8  11       35.25       37.36      1.73 o 
   6   8  11        3.51        2.93      0.80 o 
   7   8  11        6.94        7.32      1.12 o 
   8   8  11       18.23       18.43      1.65 o 
  -7   9  11       78.54       77.54      2.14 o 
  -6   9  11        0.27       -0.06      0.49 o 
  -5   9  11      320.14      321.32      5.27 o 
  -4   9  11       29.91       27.12      1.12 o 
  -3   9  11      208.20      215.56      4.35 o 
  -2   9  11       11.15       12.03      0.84 o 
  -1   9  11      269.77      273.67      3.31 o 
   0   9  11      195.54      191.74      2.06 o 
   1   9  11        0.25       -0.08      0.26 o 
   2   9  11       42.98       43.95      1.05 o 
   3   9  11       27.76       25.29      0.77 o 
   4   9  11       10.82       11.43      0.77 o 
   5   9  11       40.52       41.98      1.92 o 
   6   9  11        0.24        0.40      0.62 o 
   7   9  11       75.47       77.43      2.74 o 
   8   9  11       39.27       41.64      2.00 o 
  -6  10  11       11.15        9.48      1.16 o 
  -5  10  11        0.03       -0.25      0.58 o 
  -4  10  11        1.77        1.59      0.73 o 
  -3  10  11       94.87       90.72      2.02 o 
  -2  10  11       18.40       17.04      0.98 o 
  -1  10  11       57.74       57.97      1.43 o 
   0  10  11       64.23       67.92      1.14 o 
   1  10  11       14.46       17.71      0.67 o 
   2  10  11      103.76       96.51      1.55 o 
   3  10  11      122.58      127.95      1.90 o 
   4  10  11        2.71        3.42      0.53 o 
   5  10  11      118.91      132.97      1.91 o 
   6  10  11        2.37        1.98      0.72 o 
   7  10  11       83.59       83.70      3.73 o 
  -6  11  11        4.28        3.69      0.90 o 
  -5  11  11       18.80       22.74      1.70 o 
  -4  11  11       43.19       42.89      2.04 o 
  -3  11  11        3.92        4.15      0.70 o 
  -2  11  11       60.73       59.29      2.40 o 
  -1  11  11       19.89       21.04      1.16 o 
   0  11  11       88.10       93.22      1.40 o 
   1  11  11      151.13      162.74      1.93 o 
   2  11  11       12.64       13.96      0.59 o 
   3  11  11      237.33      238.34      3.68 o 
   4  11  11        1.44        1.82      0.49 o 
   5  11  11      211.98      226.70      3.40 o 
   6  11  11       50.70       55.29      1.75 o 
   7  11  11        0.05        0.42      0.89 o 
  -5  12  11       18.52       19.27      1.66 o 
  -4  12  11       16.73       17.40      1.41 o 
  -3  12  11       39.32       40.34      2.57 o 
  -2  12  11        9.75       10.41      1.51 o 
  -1  12  11       75.45       74.61      2.30 o 
   0  12  11        0.06        0.09      0.32 o 
   1  12  11       10.59        8.67      0.52 o 
   2  12  11      130.65      125.66      1.83 o 
   3  12  11       24.85       23.95      0.89 o 
   4  12  11       15.97       13.82      1.25 o 
   5  12  11        0.30       -0.17      0.52 o 
   6  12  11        0.42       -0.34      1.33 o 
  -4  13  11       49.84       49.87      3.03 o 
  -3  13  11        0.01        0.38      0.84 o 
  -2  13  11       25.46       23.46      1.62 o 
  -1  13  11        0.00        0.22      0.44 o 
   0  13  11        1.29        0.67      0.49 o 
   1  13  11       49.90       52.28      1.13 o 
   2  13  11      181.23      187.17      2.76 o 
   3  13  11        5.31        5.45      0.61 o 
   4  13  11        7.69        8.62      1.04 o 
   5  13  11       71.27       74.40      3.87 o 
  -3  14  11        6.21        4.64      1.25 o 
  -2  14  11        9.18        8.32      1.94 o 
  -1  14  11        0.05       -0.68      0.42 o 
   0  14  11        3.82        3.07      0.60 o 
   1  14  11        5.80        4.69      0.49 o 
   2  14  11       32.10       35.25      1.18 o 
   3  14  11       13.58       13.93      1.03 o 
   4  14  11       17.38       18.04      1.78 o 
  -1  15  11        1.70        0.99      0.66 o 
   0  15  11       20.28       19.12      1.26 o 
   1  15  11       31.26       33.77      1.33 o 
   2  15  11        0.77        0.78      0.49 o 
  -1 -11  12       57.47       59.35      1.41 o 
   0 -11  12       13.89       14.71      0.89 o 
  -4 -10  12        4.73        5.10      0.80 o 
  -3 -10  12        0.03       -0.33      0.54 o 
  -2 -10  12      233.40      236.55      3.29 o 
  -1 -10  12        1.27        1.35      0.46 o 
   0 -10  12      132.94      144.61      2.28 o 
   1 -10  12       21.41       24.57      1.57 o 
   2 -10  12       41.70       43.49      1.75 o 
   3 -10  12       36.52       46.03      1.85 o 
  -5  -9  12        0.04       -0.45      0.61 o 
  -4  -9  12       13.57       13.20      1.28 o 
  -3  -9  12        1.81        0.39      0.62 o 
  -2  -9  12        5.07        4.18      0.49 o 
  -1  -9  12       57.99       57.13      1.27 o 
   0  -9  12       12.41       14.57      0.63 o 
   1  -9  12        9.43        9.11      0.74 o 
   2  -9  12       17.09       15.79      1.62 o 
   3  -9  12        1.75        0.93      0.71 o 
   4  -9  12        0.01        0.62      0.72 o 
  -6  -8  12       22.25       23.88      1.52 o 
  -5  -8  12      294.98      297.08      4.60 o 
  -4  -8  12       29.35       30.26      1.31 o 
  -3  -8  12      167.34      176.99      2.76 o 
  -2  -8  12       10.13        9.72      0.71 o 
  -1  -8  12       28.97       27.16      1.01 o 
   0  -8  12        6.73        6.49      0.46 o 
   1  -8  12        4.40        3.67      0.44 o 
   2  -8  12        6.35        6.26      0.61 o 
   3  -8  12        3.24        3.55      0.84 o 
   4  -8  12        5.46        5.19      0.99 o 
   5  -8  12       48.35       43.30      2.21 o 
  -6  -7  12      140.55      139.56      3.19 o 
  -5  -7  12       41.66       39.92      1.43 o 
  -4  -7  12       32.93       32.90      1.14 o 
  -3  -7  12      148.09      150.78      2.95 o 
  -2  -7  12        6.73        5.64      0.47 o 
  -1  -7  12      348.84      359.24      3.44 o 
   0  -7  12        0.10       -0.14      0.27 o 
   1  -7  12       11.66       12.92      0.65 o 
   2  -7  12       55.81       57.72      1.96 o 
   3  -7  12        1.20        0.67      0.63 o 
   4  -7  12        9.65       10.06      1.10 o 
   5  -7  12        6.14        6.25      1.14 o 
   6  -7  12       68.73       68.69      2.88 o 
  -7  -6  12       64.25       63.97      3.63 o 
  -6  -6  12       17.19       17.76      1.25 o 
  -5  -6  12      126.71      125.58      3.06 o 
  -4  -6  12        3.87        4.48      0.51 o 
  -3  -6  12       48.75       48.80      1.77 o 
  -2  -6  12      183.82      180.56      2.20 o 
  -1  -6  12      206.19      201.32      2.17 o 
   0  -6  12        3.27        2.53      0.35 o 
   1  -6  12        7.18        5.67      0.44 o 
   2  -6  12        4.17        2.66      0.66 o 
   3  -6  12       12.85       15.57      1.81 o 
   4  -6  12        1.34        0.93      0.42 o 
   5  -6  12       28.97       28.07      1.99 o 
   6  -6  12        7.52        4.70      1.03 o 
  -7  -5  12        0.45       -0.81      0.67 o 
  -6  -5  12        0.04        0.09      0.65 o 
  -5  -5  12        3.02        3.13      0.63 o 
  -4  -5  12        9.27        9.07      0.65 o 
  -3  -5  12      146.61      146.75      2.19 o 
  -2  -5  12       14.01       10.67      0.57 o 
  -1  -5  12      451.89      448.92      4.06 o 
   0  -5  12       35.44       35.59      0.86 o 
   1  -5  12       22.31       21.40      0.71 o 
   2  -5  12        0.07        0.39      0.34 o 
   3  -5  12      175.12      178.07      6.42 o 
   4  -5  12       42.92       44.66      1.73 o 
   5  -5  12        4.46        3.21      1.03 o 
   6  -5  12        2.73        1.63      0.82 o 
   7  -5  12        0.12        0.12      0.73 o 
  -8  -4  12        3.43        4.57      1.16 o 
  -7  -4  12      158.50      161.99      3.83 o 
  -6  -4  12        2.24        1.08      0.69 o 
  -5  -4  12      158.43      159.67      2.63 o 
  -4  -4  12      207.08      209.07      2.81 o 
  -3  -4  12       57.29       52.73      1.08 o 
  -2  -4  12      133.42      120.00      1.70 o 
  -1  -4  12        4.40        2.45      0.32 o 
   0  -4  12        0.55        1.48      0.49 o 
   1  -4  12      100.41      102.32      1.54 o 
   2  -4  12       93.94       92.11      2.30 o 
   3  -4  12      323.45      318.62      4.27 o 
   4  -4  12       46.18       45.12      1.27 o 
   5  -4  12      135.94      139.45      3.93 o 
   6  -4  12        0.19        0.25      0.67 o 
   7  -4  12        0.17        0.22      0.73 o 
  -8  -3  12      221.29      225.79      6.66 o 
  -7  -3  12       26.73       29.05      2.79 o 
  -6  -3  12       23.74       24.42      1.14 o 
  -5  -3  12       97.19       97.96      2.11 o 
  -4  -3  12        1.92        1.99      0.45 o 
  -3  -3  12        0.05        0.10      0.28 o 
  -2  -3  12        2.79        1.43      0.26 o 
  -1  -3  12       21.89       14.48      0.50 o 
   0  -3  12       58.07       56.18      0.90 o 
   1  -3  12        7.54        7.89      0.45 o 
   2  -3  12        9.93        9.26      0.49 o 
   3  -3  12       90.37       81.59      1.43 o 
   4  -3  12       12.29       13.32      0.76 o 
   5  -3  12       32.89       36.34      2.34 o 
   6  -3  12      120.07      120.27      3.62 o 
   7  -3  12      206.39      217.43      7.61 o 
   8  -3  12        0.20        0.71      0.77 o 
  -8  -2  12       16.45       17.67      1.82 o 
  -7  -2  12        5.30        5.87      1.15 o 
  -6  -2  12      162.51      167.18      2.98 o 
  -5  -2  12        2.58        2.29      0.53 o 
  -4  -2  12       75.74       73.01      2.19 o 
  -3  -2  12      102.72       99.58      1.45 o 
  -2  -2  12       22.47       22.32      0.59 o 
  -1  -2  12       38.95       32.13      0.65 o 
   0  -2  12       59.15       49.39      0.82 o 
   1  -2  12      381.79      375.60      3.95 o 
   2  -2  12        1.97        2.74      0.31 o 
   3  -2  12       49.92       47.99      1.04 o 
   4  -2  12       28.14       33.89      1.25 o 
   5  -2  12        7.15        7.97      1.07 o 
   6  -2  12        0.94        1.56      0.76 o 
   7  -2  12       16.76       16.47      1.56 o 
   8  -2  12        0.27       -0.43      0.73 o 
  -8  -1  12       18.92       18.55      1.83 o 
  -7  -1  12        0.15        0.01      0.71 o 
  -6  -1  12       59.90       59.95      2.69 o 
  -5  -1  12        5.08        3.34      0.62 o 
  -4  -1  12        0.01        0.45      0.41 o 
  -3  -1  12       88.50       88.25      1.41 o 
  -2  -1  12        9.22        5.10      0.40 o 
  -1  -1  12      140.67      137.02      1.43 o 
   0  -1  12        3.67        6.92      0.50 o 
   1  -1  12      144.53      129.83      1.74 o 
   2  -1  12        7.63        8.78      0.41 o 
   3  -1  12       10.28       10.99      0.55 o 
   4  -1  12       57.63       68.36      1.79 o 
   5  -1  12       16.13       17.07      2.58 o 
   6  -1  12        1.73        0.26      0.61 o 
   7  -1  12       36.55       35.69      2.01 o 
   8  -1  12      153.82      148.49      4.23 o 
  -8   0  12       88.46       92.66      3.60 o 
  -7   0  12        3.25        2.78      0.85 o 
  -6   0  12      198.55      215.17      3.86 o 
  -5   0  12       47.95       49.88      1.90 o 
  -4   0  12      137.65      135.61      2.68 o 
  -3   0  12      247.78      251.83      6.31 o 
  -2   0  12      416.49      378.34      3.39 o 
  -1   0  12      341.78      313.05      2.70 o 
   0   0  12       22.85       19.18      0.51 o 
   1   0  12      760.45      744.28      7.80 o 
   2   0  12        9.38        6.91      0.61 o 
   3   0  12      148.51      139.04      2.54 o 
   4   0  12      344.86      340.32      5.32 o 
   5   0  12       61.22       60.71      2.29 o 
   6   0  12        7.41        7.08      1.66 o 
   7   0  12        8.24        8.37      1.14 o 
   8   0  12       14.32       11.94      1.69 o 
  -8   1  12       92.25       89.83      3.51 o 
  -7   1  12        0.73        0.77      0.72 o 
  -6   1  12       33.23       35.95      1.72 o 
  -5   1  12       47.58       45.01      1.44 o 
  -4   1  12       12.10       10.61      0.80 o 
  -3   1  12       67.70       56.16      1.32 o 
  -2   1  12        2.50        0.98      0.24 o 
  -1   1  12       73.38       65.00      0.86 o 
   0   1  12      391.30      384.56      3.97 o 
   1   1  12     1594.84     1566.24     14.17 o 
   2   1  12       14.39       14.75      0.51 o 
   3   1  12      143.05      140.91      2.00 o 
   4   1  12       39.32       38.81      1.31 o 
   5   1  12       11.02       10.27      1.11 o 
   6   1  12       11.07       15.47      2.07 o 
   7   1  12       26.05       25.28      1.68 o 
   8   1  12      222.68      228.42      5.54 o 
   9   1  12       23.60       20.91      1.75 o 
  -8   2  12        1.18        1.50      0.84 o 
  -7   2  12      110.39      112.70      3.95 o 
  -6   2  12       68.67       70.88      2.39 o 
  -5   2  12       18.31       17.16      1.25 o 
  -4   2  12       42.38       44.62      1.45 o 
  -3   2  12      311.16      282.20      3.90 o 
  -2   2  12        9.25       11.91      0.46 o 
  -1   2  12       47.92       44.49      0.67 o 
   0   2  12       82.70       79.24      1.06 o 
   1   2  12      274.74      258.25      2.68 o 
   2   2  12       29.33       28.58      0.65 o 
   3   2  12       16.67       18.94      0.72 o 
   4   2  12      203.25      211.68      3.69 o 
   5   2  12       54.86       63.99      2.34 o 
   6   2  12      296.32      314.58     11.77 o 
   7   2  12        1.65        1.32      0.71 o 
   8   2  12        8.15        6.59      1.12 o 
   9   2  12       10.99       10.24      1.31 o 
  -8   3  12       46.44       41.74      2.34 o 
  -7   3  12        2.82        1.14      0.71 o 
  -6   3  12       23.76       20.82      1.35 o 
  -5   3  12       14.17       14.91      0.91 o 
  -4   3  12      157.03      168.25      3.16 o 
  -3   3  12        5.23        4.34      0.61 o 
  -2   3  12       35.14       40.57      1.05 o 
  -1   3  12       16.15       19.33      0.60 o 
   0   3  12      180.00      184.19      1.92 o 
   1   3  12      179.40      181.14      2.05 o 
   2   3  12      264.78      260.72      2.51 o 
   3   3  12       51.74       59.03      1.16 o 
   4   3  12        7.56        7.45      1.18 o 
   5   3  12      108.16      106.44      3.12 o 
   6   3  12      109.88      109.25      3.28 o 
   7   3  12       79.88       82.94      2.90 o 
   8   3  12       69.89       71.45      4.32 o 
   9   3  12        7.45        4.32      1.02 o 
  -8   4  12        8.00        8.06      1.31 o 
  -7   4  12        2.92        2.00      0.84 o 
  -6   4  12       68.13       64.02      2.18 o 
  -5   4  12        0.77        0.42      0.53 o 
  -4   4  12       90.00       99.68      2.19 o 
  -3   4  12        7.23        6.22      0.54 o 
  -2   4  12       30.44       27.97      0.74 o 
  -1   4  12      237.28      242.88      2.74 o 
   0   4  12       62.50       62.51      0.99 o 
   1   4  12        9.50        9.07      0.49 o 
   2   4  12      171.22      173.99      1.85 o 
   3   4  12      178.93      168.14      2.86 o 
   4   4  12       13.05       11.75      0.70 o 
   5   4  12      166.36      162.84      3.13 o 
   6   4  12       37.91       35.90      3.34 o 
   7   4  12       10.37       12.90      1.33 o 
   8   4  12       61.77       62.87      2.61 o 
   9   4  12        1.62        0.86      0.75 o 
  -8   5  12       10.24       10.93      1.50 o 
  -7   5  12       12.33       11.30      1.08 o 
  -6   5  12       19.21       20.15      1.16 o 
  -5   5  12        1.36        1.74      0.86 o 
  -4   5  12      112.18      113.47      2.42 o 
  -3   5  12       13.29       15.01      1.04 o 
  -2   5  12      263.74      254.86      2.75 o 
  -1   5  12        3.04        3.68      0.29 o 
   0   5  12      131.05      126.36      1.47 o 
   1   5  12       39.29       40.92      1.15 o 
   2   5  12       13.51       11.78      0.49 o 
   3   5  12       35.59       31.63      0.73 o 
   4   5  12        0.76       -0.50      0.28 o 
   5   5  12       35.11       34.29      2.46 o 
   6   5  12       43.18       43.00      3.39 o 
   7   5  12        4.35        2.00      0.92 o 
   8   5  12        7.70        8.87      1.24 o 
  -8   6  12       49.57       50.60      2.06 o 
  -7   6  12      189.06      199.28      4.49 o 
  -6   6  12       61.31       59.37      1.70 o 
  -5   6  12        2.69        2.68      0.50 o 
  -4   6  12       21.07       15.54      0.93 o 
  -3   6  12       51.97       49.90      1.32 o 
  -2   6  12       21.08       21.65      0.64 o 
  -1   6  12      411.34      378.73      3.74 o 
   0   6  12        3.34        3.70      0.32 o 
   1   6  12      154.37      148.67      1.95 o 
   2   6  12      236.95      247.05      2.65 o 
   3   6  12        0.02        0.21      0.23 o 
   4   6  12      291.70      297.50      4.16 o 
   5   6  12       60.24       56.52      2.22 o 
   6   6  12       14.84       15.94      1.44 o 
   7   6  12       11.99       13.93      2.50 o 
   8   6  12        0.53       -0.36      0.98 o 
  -7   7  12        8.91        8.60      1.06 o 
  -6   7  12       44.90       48.07      1.58 o 
  -5   7  12       48.21       47.74      1.40 o 
  -4   7  12      139.87      141.24      2.65 o 
  -3   7  12       10.25       10.61      0.64 o 
  -2   7  12       27.44       30.04      0.75 o 
  -1   7  12       84.17       81.45      1.52 o 
   0   7  12       20.04       23.40      0.82 o 
   1   7  12      900.91      854.48      7.63 o 
   2   7  12      167.73      171.33      2.17 o 
   3   7  12      579.21      538.75      5.53 o 
   4   7  12      270.19      264.09      3.50 o 
   5   7  12       15.07       17.39      0.89 o 
   6   7  12      129.36      131.81      3.80 o 
   7   7  12        0.01       -0.85      0.61 o 
   8   7  12       45.30       45.29      2.26 o 
  -7   8  12        8.16        7.24      1.11 o 
  -6   8  12        6.88        7.31      1.84 o 
  -5   8  12      337.31      328.11      4.76 o 
  -4   8  12       19.96       22.38      1.13 o 
  -3   8  12       97.31       95.68      1.77 o 
  -2   8  12       87.36       83.14      1.47 o 
  -1   8  12      180.03      169.48      2.07 o 
   0   8  12      175.68      179.69      2.11 o 
   1   8  12      227.56      231.93      2.84 o 
   2   8  12       47.73       37.05      0.98 o 
   3   8  12      506.61      491.70      8.41 o 
   4   8  12        7.02        7.26      0.67 o 
   5   8  12      117.71      123.63      2.55 o 
   6   8  12       71.56       67.52      2.65 o 
   7   8  12        0.08        0.01      0.66 o 
   8   8  12       36.68       35.65      2.19 o 
  -7   9  12        6.49        5.29      1.04 o 
  -6   9  12        7.47        6.18      0.80 o 
  -5   9  12       68.06       66.47      1.96 o 
  -4   9  12       11.85       12.71      0.97 o 
  -3   9  12       94.61       89.30      1.98 o 
  -2   9  12       10.80       10.50      0.69 o 
  -1   9  12      234.59      235.71      3.51 o 
   0   9  12        1.88        1.56      0.28 o 
   1   9  12       11.63       11.52      0.60 o 
   2   9  12      218.55      215.58      2.46 o 
   3   9  12       65.29       73.68      1.34 o 
   4   9  12      103.55      103.38      2.09 o 
   5   9  12      200.64      206.89      3.72 o 
   6   9  12       20.10       21.23      1.72 o 
   7   9  12       22.69       20.19      1.74 o 
  -6  10  12       10.74        7.08      1.36 o 
  -5  10  12        1.21        1.05      0.66 o 
  -4  10  12      290.66      284.92      7.02 o 
  -3  10  12        4.99        4.37      0.59 o 
  -2  10  12       80.91       80.90      2.57 o 
  -1  10  12       47.20       45.61      1.28 o 
   0  10  12      105.19      101.12      1.37 o 
   1  10  12      108.28      109.28      1.58 o 
   2  10  12       57.34       57.41      1.16 o 
   3  10  12      264.86      274.53      3.30 o 
   4  10  12       28.29       29.77      1.16 o 
   5  10  12       20.89       18.52      0.74 o 
   6  10  12       16.10       17.98      1.41 o 
   7  10  12        0.88        1.22      0.69 o 
  -5  11  12       45.72       43.51      2.11 o 
  -4  11  12        9.28        7.98      1.11 o 
  -3  11  12       45.17       45.48      2.69 o 
  -2  11  12       16.38       21.30      1.61 o 
  -1  11  12      239.54      240.89      3.69 o 
   0  11  12       11.90       12.62      0.68 o 
   1  11  12        0.42        0.45      0.27 o 
   2  11  12       11.00       10.29      0.53 o 
   3  11  12       19.44       17.82      0.83 o 
   4  11  12       73.78       76.32      1.86 o 
   5  11  12        1.50        1.06      0.47 o 
   6  11  12       40.53       39.39      1.51 o 
  -5  12  12        1.47        0.60      0.75 o 
  -4  12  12        2.83        2.00      0.98 o 
  -3  12  12        5.88        6.34      1.34 o 
  -2  12  12        5.39        6.29      1.28 o 
  -1  12  12       14.94       12.85      1.10 o 
   0  12  12        0.33        0.81      0.37 o 
   1  12  12       97.28       96.21      1.57 o 
   2  12  12       66.73       67.22      1.48 o 
   3  12  12       13.67       17.08      0.79 o 
   4  12  12       69.26       78.65      3.89 o 
   5  12  12       47.34       46.51      3.02 o 
   6  12  12       17.13       17.06      1.44 o 
  -4  13  12       58.31       52.81      3.15 o 
  -3  13  12       29.56       32.10      2.44 o 
  -2  13  12       89.73       95.21      3.04 o 
  -1  13  12       15.38       17.51      1.17 o 
   0  13  12      116.70      127.94      3.33 o 
   1  13  12        2.46        2.67      0.42 o 
   2  13  12       51.92       55.49      1.35 o 
   3  13  12        5.24        6.73      0.84 o 
   4  13  12        7.41        5.44      0.90 o 
   5  13  12        9.26        6.62      1.49 o 
  -2  14  12        0.01       -0.26      0.63 o 
  -1  14  12        8.31        9.43      0.79 o 
   0  14  12        0.25        0.16      0.48 o 
   1  14  12       29.26       27.22      0.99 o 
   2  14  12       21.01       20.72      1.00 o 
   3  14  12       14.43       13.85      1.04 o 
  -2 -10  13      255.52      259.59      4.15 o 
  -1 -10  13       71.99       76.72      1.62 o 
   0 -10  13        7.74        8.04      0.60 o 
   1 -10  13       86.54       94.77      2.08 o 
  -4  -9  13        3.61        5.14      1.75 o 
  -3  -9  13       13.01       11.95      0.96 o 
  -2  -9  13       82.79       87.64      1.71 o 
  -1  -9  13      122.56      122.63      2.12 o 
   0  -9  13      239.83      244.01      2.98 o 
   1  -9  13       19.38       21.53      1.03 o 
   2  -9  13        1.67        1.45      0.49 o 
   3  -9  13       22.73       25.36      1.54 o 
  -5  -8  13       19.63       16.48      1.09 o 
  -4  -8  13       27.30       27.79      1.29 o 
  -3  -8  13        0.11        0.95      0.60 o 
  -2  -8  13       78.12       79.37      1.37 o 
  -1  -8  13       57.09       54.08      1.22 o 
   0  -8  13       85.88       89.91      1.43 o 
   1  -8  13        2.80        1.43      0.47 o 
   2  -8  13       43.25       46.80      1.36 o 
   3  -8  13        0.07        0.31      0.69 o 
   4  -8  13       13.32       12.69      1.43 o 
  -6  -7  13        7.21        4.98      0.93 o 
  -5  -7  13        4.60        2.47      0.76 o 
  -4  -7  13        0.01       -0.48      0.56 o 
  -3  -7  13       58.96       56.40      1.64 o 
  -2  -7  13       14.92       14.07      0.65 o 
  -1  -7  13       13.56       13.72      0.73 o 
   0  -7  13       16.14       15.26      0.64 o 
   1  -7  13        0.01        0.16      0.31 o 
   2  -7  13       10.56       11.93      1.00 o 
   3  -7  13        4.86        6.00      1.00 o 
   4  -7  13        5.38        5.68      1.07 o 
   5  -7  13       22.26       19.00      1.68 o 
  -6  -6  13       38.32       38.55      1.71 o 
  -5  -6  13        0.01       -0.15      1.02 o 
  -4  -6  13        5.59        6.72      0.79 o 
  -3  -6  13       90.18       91.78      2.58 o 
  -2  -6  13       40.33       38.02      0.91 o 
  -1  -6  13        1.09        0.26      0.28 o 
   0  -6  13       13.24       13.59      0.59 o 
   1  -6  13       21.90       22.18      0.76 o 
   2  -6  13       61.45       64.67      1.57 o 
   3  -6  13       16.75       19.55      1.53 o 
   4  -6  13       14.45       14.22      1.05 o 
   5  -6  13        7.36        7.37      1.10 o 
   6  -6  13        2.03        1.34      0.87 o 
  -7  -5  13      151.35      156.84      3.95 o 
  -6  -5  13       34.30       35.15      1.81 o 
  -5  -5  13       66.94       71.00      1.73 o 
  -4  -5  13      330.48      327.20      3.66 o 
  -3  -5  13       84.93       85.23      1.91 o 
  -2  -5  13      125.42      121.25      2.01 o 
  -1  -5  13       12.16       12.23      0.54 o 
   0  -5  13       45.97       43.02      0.91 o 
   1  -5  13       18.50       19.20      0.71 o 
   2  -5  13       94.89       91.34      1.88 o 
   3  -5  13       13.64       13.27      1.27 o 
   4  -5  13       36.90       38.82      1.44 o 
   5  -5  13        7.43        7.74      1.21 o 
   6  -5  13        2.35        0.81      1.52 o 
  -7  -4  13       28.66       28.58      1.61 o 
  -6  -4  13       20.04       19.08      1.41 o 
  -5  -4  13       90.45       95.58      2.19 o 
  -4  -4  13        1.37        1.84      0.45 o 
  -3  -4  13       12.27       11.02      0.69 o 
  -2  -4  13       14.82       14.67      0.63 o 
  -1  -4  13       72.11       72.19      1.09 o 
   0  -4  13      172.82      159.14      1.96 o 
   1  -4  13       26.22       23.68      0.74 o 
   2  -4  13      356.01      348.07      4.76 o 
   3  -4  13       35.42       36.54      1.17 o 
   4  -4  13        3.01        2.46      0.48 o 
   5  -4  13        0.74        0.95      0.75 o 
   6  -4  13       22.39       21.99      1.82 o 
   7  -4  13        0.07       -0.36      0.74 o 
  -7  -3  13       78.68       81.74      2.94 o 
  -6  -3  13       16.75       17.05      1.30 o 
  -5  -3  13       74.07       74.59      2.02 o 
  -4  -3  13       31.23       29.82      1.31 o 
  -3  -3  13       39.63       38.31      0.92 o 
  -2  -3  13      410.64      403.33      5.44 o 
  -1  -3  13      109.14      114.61      1.42 o 
   0  -3  13       38.31       35.31      0.73 o 
   1  -3  13      167.69      177.72      2.27 o 
   2  -3  13        9.32        9.49      0.66 o 
   3  -3  13       43.92       41.49      1.10 o 
   4  -3  13       85.60       84.90      1.83 o 
   5  -3  13      202.64      222.15      6.53 o 
   6  -3  13       10.18       11.31      1.34 o 
   7  -3  13      107.30      104.85      3.55 o 
  -8  -2  13        7.26        5.62      1.22 o 
  -7  -2  13       85.02       89.72      2.66 o 
  -6  -2  13       40.59       41.84      1.81 o 
  -5  -2  13      381.02      395.45      9.60 o 
  -4  -2  13       77.99       78.26      3.25 o 
  -3  -2  13      122.51      126.41      1.84 o 
  -2  -2  13      144.89      139.75      1.63 o 
  -1  -2  13        9.15        7.61      0.66 o 
   0  -2  13      279.75      262.33      2.58 o 
   1  -2  13      100.20      111.62      1.83 o 
   2  -2  13       65.11       70.50      1.27 o 
   3  -2  13      157.39      162.03      2.31 o 
   4  -2  13        0.17        0.08      0.34 o 
   5  -2  13       66.79       69.15      3.52 o 
   6  -2  13      167.10      170.49      4.57 o 
   7  -2  13        2.74        1.09      0.79 o 
   8  -2  13       57.91       60.18      2.67 o 
  -8  -1  13       13.61       11.18      1.56 o 
  -7  -1  13        8.25        8.79      1.02 o 
  -6  -1  13       23.14       21.14      1.46 o 
  -5  -1  13       43.45       45.26      1.98 o 
  -4  -1  13       98.80      104.37      2.38 o 
  -3  -1  13       73.16       82.20      1.50 o 
  -2  -1  13      162.76      148.56      1.67 o 
  -1  -1  13        7.79        5.90      0.34 o 
   0  -1  13      172.30      155.10      1.81 o 
   1  -1  13       12.67       12.38      0.56 o 
   2  -1  13      980.94      956.38      9.00 o 
   3  -1  13       32.00       33.58      0.89 o 
   4  -1  13       39.61       36.52      1.14 o 
   5  -1  13       75.53       74.72      6.42 o 
   6  -1  13        7.39        4.23      1.84 o 
   7  -1  13        3.80        2.65      0.88 o 
   8  -1  13       75.12       70.29      3.43 o 
  -8   0  13       54.17       48.33      2.63 o 
  -7   0  13       12.14       10.87      1.45 o 
  -6   0  13       30.77       38.44      1.47 o 
  -5   0  13      190.30      186.75      4.77 o 
  -4   0  13      100.64       94.66      2.21 o 
  -3   0  13        1.57        1.71      0.49 o 
  -2   0  13      269.30      245.26      2.41 o 
  -1   0  13       16.18       14.22      0.51 o 
   0   0  13        0.17        0.16      0.22 o 
   1   0  13       49.41       49.71      1.05 o 
   2   0  13      142.16      136.47      2.45 o 
   3   0  13      115.57      110.15      1.75 o 
   4   0  13       43.50       44.10      1.23 o 
   5   0  13        8.06        7.39      1.04 o 
   6   0  13       10.65        9.29      1.16 o 
   7   0  13       60.69       59.00      2.51 o 
   8   0  13        0.36        0.33      1.11 o 
  -8   1  13        7.04        3.97      1.05 o 
  -7   1  13       24.36       25.17      1.85 o 
  -6   1  13        0.03       -0.36      0.47 o 
  -5   1  13       10.53        9.89      0.91 o 
  -4   1  13        6.71        6.97      0.95 o 
  -3   1  13      182.59      182.43      2.50 o 
  -2   1  13        2.17        2.09      0.29 o 
  -1   1  13       87.35       85.17      1.11 o 
   0   1  13       57.78       65.07      1.02 o 
   1   1  13       62.06       70.04      1.18 o 
   2   1  13        2.91        3.00      0.32 o 
   3   1  13       89.38       86.73      1.50 o 
   4   1  13       13.46       15.32      0.82 o 
   5   1  13        0.02        0.06      0.58 o 
   6   1  13       29.01       32.59      1.88 o 
   7   1  13       45.84       45.53      2.19 o 
   8   1  13       75.53       71.27      2.85 o 
  -8   2  13        8.09        5.29      1.16 o 
  -7   2  13       11.54       11.01      1.42 o 
  -6   2  13       20.77       19.52      1.12 o 
  -5   2  13       85.91       85.20      2.71 o 
  -4   2  13      118.48      111.11      2.67 o 
  -3   2  13       84.26       70.39      1.34 o 
  -2   2  13       20.21       16.80      0.54 o 
  -1   2  13      111.12      111.71      1.37 o 
   0   2  13      303.60      302.98      2.87 o 
   1   2  13       21.70       19.62      0.65 o 
   2   2  13      161.45      170.63      2.13 o 
   3   2  13      394.71      408.53      4.27 o 
   4   2  13        0.97        0.85      0.35 o 
   5   2  13       35.64       33.45      1.80 o 
   6   2  13        2.95        3.39      1.76 o 
   7   2  13        0.02        0.11      0.66 o 
   8   2  13        0.39       -1.33      0.75 o 
  -8   3  13       59.42       60.16      2.95 o 
  -7   3  13       30.99       29.66      2.05 o 
  -6   3  13       25.47       23.10      1.35 o 
  -5   3  13      149.20      155.09      3.07 o 
  -4   3  13       35.20       37.28      1.33 o 
  -3   3  13      110.41      110.35      1.77 o 
  -2   3  13        9.67       11.09      0.49 o 
  -1   3  13      164.43      168.32      2.08 o 
   0   3  13       38.74       41.62      0.82 o 
   1   3  13     1033.48     1007.12      8.90 o 
   2   3  13        0.05       -0.37      0.20 o 
   3   3  13      125.42      122.43      2.28 o 
   4   3  13       47.04       45.78      1.25 o 
   5   3  13       21.23       22.95      0.96 o 
   6   3  13       20.56       21.30      1.68 o 
   7   3  13        7.23        6.83      1.72 o 
   8   3  13        6.86        7.60      1.20 o 
  -8   4  13        2.43        1.42      0.93 o 
  -7   4  13      147.49      150.67      5.06 o 
  -6   4  13        0.98        0.57      0.56 o 
  -5   4  13       43.84       43.82      1.52 o 
  -4   4  13       82.79       88.27      2.10 o 
  -3   4  13      261.88      250.01      3.19 o 
  -2   4  13        0.02        0.14      0.24 o 
  -1   4  13       64.97       66.48      1.10 o 
   0   4  13       43.75       40.38      0.81 o 
   1   4  13      102.82       98.81      1.40 o 
   2   4  13       78.70       80.59      1.29 o 
   3   4  13       69.71       71.18      1.41 o 
   4   4  13       31.59       37.99      1.16 o 
   5   4  13       55.46       52.28      1.39 o 
   6   4  13      178.46      181.46      4.64 o 
   7   4  13        6.91        7.35      1.11 o 
   8   4  13       60.36       65.67      3.06 o 
  -8   5  13        4.51        4.67      0.84 o 
  -7   5  13       59.75       57.11      2.14 o 
  -6   5  13       95.59      102.95      2.79 o 
  -5   5  13      265.42      262.35      5.39 o 
  -4   5  13       12.78       12.36      0.89 o 
  -3   5  13      104.22      113.06      2.04 o 
  -2   5  13        2.14        2.63      0.28 o 
  -1   5  13        7.90        9.73      0.47 o 
   0   5  13       34.31       38.33      0.79 o 
   1   5  13        0.29        0.06      0.23 o 
   2   5  13       75.53       77.14      1.36 o 
   3   5  13      187.67      186.98      2.36 o 
   4   5  13      468.30      452.35      5.86 o 
   5   5  13      273.67      273.80      4.48 o 
   6   5  13       36.13       34.08      2.00 o 
   7   5  13       89.88       92.62      3.22 o 
   8   5  13        3.45        3.51      0.96 o 
  -7   6  13       47.37       50.74      1.74 o 
  -6   6  13       13.39       11.71      0.94 o 
  -5   6  13        2.57        2.08      0.50 o 
  -4   6  13       55.81       55.31      1.47 o 
  -3   6  13      121.38      133.90      2.32 o 
  -2   6  13        3.18        4.89      0.39 o 
  -1   6  13       52.39       53.90      0.98 o 
   0   6  13      201.64      189.10      2.18 o 
   1   6  13       38.89       38.92      0.90 o 
   2   6  13       89.08       88.94      1.40 o 
   3   6  13       80.82       72.33      1.31 o 
   4   6  13      105.58      104.28      2.06 o 
   5   6  13      291.12      296.62      4.80 o 
   6   6  13        0.18        0.04      0.63 o 
   7   6  13       60.29       57.37      2.51 o 
   8   6  13       33.01       31.04      2.22 o 
  -7   7  13       19.49       18.12      1.50 o 
  -6   7  13       17.56       18.17      1.15 o 
  -5   7  13        0.67        0.45      0.50 o 
  -4   7  13       44.19       45.65      1.38 o 
  -3   7  13        0.34        0.54      0.34 o 
  -2   7  13      171.30      159.52      2.08 o 
  -1   7  13       63.99       63.41      1.19 o 
   0   7  13      497.47      486.93      5.11 o 
   1   7  13        5.85        3.77      0.37 o 
   2   7  13        3.49        4.63      0.39 o 
   3   7  13       49.62       52.44      1.11 o 
   4   7  13        0.77        0.56      0.37 o 
   5   7  13       79.17       89.98      2.49 o 
   6   7  13       10.18       11.77      1.33 o 
   7   7  13       17.28       15.90      2.21 o 
   8   7  13       15.02       16.94      1.64 o 
  -7   8  13       26.57       27.86      1.92 o 
  -6   8  13       33.65       33.77      1.44 o 
  -5   8  13       60.36       58.20      1.80 o 
  -4   8  13        0.04       -0.08      0.40 o 
  -3   8  13        2.75        2.10      0.45 o 
  -2   8  13       17.03       16.80      0.85 o 
  -1   8  13        0.82        0.59      0.29 o 
   0   8  13      133.63      128.58      1.69 o 
   1   8  13       13.12       11.67      0.60 o 
   2   8  13      161.24      162.29      2.00 o 
   3   8  13        2.59        3.06      0.41 o 
   4   8  13      202.94      206.99      3.63 o 
   5   8  13        0.32        0.75      0.62 o 
   6   8  13        1.17        1.10      0.71 o 
   7   8  13        4.16        4.10      1.26 o 
  -6   9  13       42.15       40.42      3.61 o 
  -5   9  13        4.48        4.15      0.73 o 
  -4   9  13      314.23      307.78      5.19 o 
  -3   9  13       11.02        9.08      0.78 o 
  -2   9  13       51.79       49.05      1.59 o 
  -1   9  13       17.87       17.05      0.86 o 
   0   9  13      326.69      317.36      3.33 o 
   1   9  13       56.92       60.78      1.23 o 
   2   9  13       18.87       19.17      0.66 o 
   3   9  13       59.72       58.03      1.23 o 
   4   9  13       99.80       98.45      2.41 o 
   5   9  13       40.64       40.37      1.21 o 
   6   9  13       62.67       65.95      2.72 o 
   7   9  13       13.51       13.95      1.56 o 
  -6  10  13        8.68        7.46      1.12 o 
  -5  10  13        3.94        3.80      2.47 o 
  -4  10  13        4.66        2.24      0.79 o 
  -3  10  13        0.69        0.33      0.74 o 
  -2  10  13        0.17        0.39      0.59 o 
  -1  10  13       24.44       22.91      0.99 o 
   0  10  13        8.16        8.83      0.46 o 
   1  10  13       17.90       13.33      0.59 o 
   2  10  13       98.63       98.81      1.62 o 
   3  10  13        6.69        5.99      0.49 o 
   4  10  13       39.20       43.31      1.37 o 
   5  10  13       50.24       60.64      1.66 o 
   6  10  13        3.14        1.71      0.69 o 
   7  10  13       11.10       10.71      1.17 o 
  -5  11  13       22.01       21.05      1.71 o 
  -4  11  13        0.38        0.37      0.57 o 
  -3  11  13       17.05       15.76      1.85 o 
  -2  11  13       55.64       51.66      2.87 o 
  -1  11  13       33.27       34.16      1.35 o 
   0  11  13       33.94       37.21      1.54 o 
   1  11  13       77.23       82.07      1.57 o 
   2  11  13       19.09       18.80      0.81 o 
   3  11  13      279.90      301.25      4.01 o 
   4  11  13      141.84      150.06      4.05 o 
   5  11  13        0.00       -1.11      0.55 o 
   6  11  13      162.89      169.71      3.52 o 
  -4  12  13       11.65        8.66      1.47 o 
  -3  12  13      138.84      132.55      5.07 o 
  -2  12  13      183.49      189.35      4.60 o 
  -1  12  13        3.06        3.71      0.59 o 
   0  12  13       70.49       69.19      1.87 o 
   1  12  13        4.37        4.09      0.44 o 
   2  12  13       74.86       74.68      1.44 o 
   3  12  13       37.27       39.89      1.38 o 
   4  12  13      124.92      126.44      5.15 o 
   5  12  13        9.64        7.81      1.55 o 
  -3  13  13       23.58       18.94      2.11 o 
  -2  13  13        5.52        6.68      1.04 o 
  -1  13  13        0.46        0.41      0.46 o 
   0  13  13       19.16       20.34      1.13 o 
   1  13  13       27.63       24.41      0.88 o 
   2  13  13       28.28       27.97      1.08 o 
   3  13  13        5.49        5.50      0.76 o 
   4  13  13        0.80        0.72      0.68 o 
  -1  14  13       12.58       11.78      1.36 o 
   0  14  13       48.52       50.03      1.60 o 
   1  14  13       18.26       17.43      1.02 o 
   2  14  13      103.34      115.17      2.21 o 
   3  14  13       22.55       23.63      1.28 o 
  -2  -9  14        5.52        4.55      0.77 o 
  -1  -9  14       10.94       11.15      0.74 o 
   0  -9  14        9.52        9.99      0.65 o 
   1  -9  14       13.79       13.36      0.89 o 
   2  -9  14       10.67        9.62      1.01 o 
  -4  -8  14       16.61       14.60      1.20 o 
  -3  -8  14       11.15       10.30      1.01 o 
  -2  -8  14       12.47       12.52      0.73 o 
  -1  -8  14       41.33       37.73      1.40 o 
   0  -8  14        0.05       -0.62      0.32 o 
   1  -8  14       10.91       10.63      0.89 o 
   2  -8  14       89.96       90.83      2.29 o 
   3  -8  14       65.49       64.48      2.61 o 
  -5  -7  14       16.30       14.54      1.05 o 
  -4  -7  14        6.70        7.81      0.83 o 
  -3  -7  14       28.79       25.40      1.19 o 
  -2  -7  14        3.53        3.93      0.44 o 
  -1  -7  14        6.35        4.90      0.50 o 
   0  -7  14      205.91      209.17      2.50 o 
   1  -7  14        2.20        3.05      0.54 o 
   2  -7  14       79.13       84.77      1.89 o 
   3  -7  14       24.11       21.21      1.37 o 
   4  -7  14       60.37       64.73      2.73 o 
  -6  -6  14       37.39       38.21      1.97 o 
  -5  -6  14        0.01       -0.10      0.87 o 
  -4  -6  14      210.31      216.51      3.61 o 
  -3  -6  14        0.00       -0.24      0.53 o 
  -2  -6  14        0.64        0.65      0.36 o 
  -1  -6  14      183.23      178.38      2.44 o 
   0  -6  14       21.92       20.99      0.71 o 
   1  -6  14        1.92        2.91      0.43 o 
   2  -6  14       13.28       13.21      0.82 o 
   3  -6  14       86.37       86.87      2.44 o 
   4  -6  14      155.55      156.68      4.42 o 
   5  -6  14        0.02       -1.04      0.65 o 
  -6  -5  14       48.39       51.25      2.19 o 
  -5  -5  14        1.05        0.78      0.75 o 
  -4  -5  14       11.72       11.13      0.77 o 
  -3  -5  14       40.09       38.59      1.62 o 
  -2  -5  14       33.22       30.66      0.94 o 
  -1  -5  14      188.12      180.82      2.23 o 
   0  -5  14       34.19       33.75      0.83 o 
   1  -5  14       19.22       19.11      0.73 o 
   2  -5  14       35.35       38.34      1.84 o 
   3  -5  14        3.27        4.34      0.72 o 
   4  -5  14        3.79        4.22      0.71 o 
   5  -5  14       15.68       18.53      1.64 o 
   6  -5  14        3.75        3.69      1.02 o 
  -7  -4  14       26.78       27.38      1.75 o 
  -6  -4  14       17.21       19.69      1.49 o 
  -5  -4  14       59.99       56.13      2.20 o 
  -4  -4  14      120.43      126.44      1.90 o 
  -3  -4  14       79.82       74.15      1.75 o 
  -2  -4  14      295.05      280.87      4.60 o 
  -1  -4  14       14.16       12.67      0.51 o 
   0  -4  14        0.00        0.15      0.26 o 
   1  -4  14       74.10       73.28      1.32 o 
   2  -4  14       68.25       71.74      1.64 o 
   3  -4  14       13.25       11.94      1.41 o 
   4  -4  14      153.32      158.62      3.28 o 
   5  -4  14        2.33        0.79      1.35 o 
   6  -4  14       44.62       43.05      2.31 o 
  -7  -3  14        4.09        3.71      1.13 o 
  -6  -3  14        0.29        1.14      0.71 o 
  -5  -3  14       16.40       15.53      1.14 o 
  -4  -3  14        0.59        0.75      0.51 o 
  -3  -3  14       21.39       23.63      1.00 o 
  -2  -3  14       62.60       60.58      1.27 o 
  -1  -3  14      109.75      108.37      1.49 o 
   0  -3  14      106.23      100.07      1.44 o 
   1  -3  14        1.32        1.46      0.31 o 
   2  -3  14       33.78       32.58      1.08 o 
   3  -3  14       82.25       77.99      1.62 o 
   4  -3  14       36.53       39.88      1.28 o 
   5  -3  14       39.97       43.57      2.23 o 
   6  -3  14       22.83       26.95      2.03 o 
   7  -3  14       57.42       59.14      3.58 o 
  -7  -2  14       47.12       52.10      4.83 o 
  -6  -2  14        9.20       10.56      1.13 o 
  -5  -2  14        5.45        6.00      0.80 o 
  -4  -2  14       14.78       13.49      0.87 o 
  -3  -2  14       47.89       46.52      1.08 o 
  -2  -2  14        4.44        3.77      0.43 o 
  -1  -2  14      199.82      190.89      2.15 o 
   0  -2  14       59.35       54.81      1.12 o 
   1  -2  14        0.01        0.33      0.25 o 
   2  -2  14      230.09      225.68      3.42 o 
   3  -2  14       24.99       26.34      0.92 o 
   4  -2  14        7.22        7.22      0.65 o 
   5  -2  14      166.82      165.72      4.48 o 
   6  -2  14       26.24       34.98      3.69 o 
   7  -2  14       41.64       36.37      2.95 o 
  -7  -1  14       94.50       93.20      2.77 o 
  -6  -1  14        0.01       -0.47      0.66 o 
  -5  -1  14      163.99      164.66      3.34 o 
  -4  -1  14        0.16        0.29      0.56 o 
  -3  -1  14       22.13       24.01      0.87 o 
  -2  -1  14       63.92       58.16      1.02 o 
  -1  -1  14        9.59        7.47      0.41 o 
   0  -1  14      175.32      167.55      2.11 o 
   1  -1  14      142.01      139.53      1.92 o 
   2  -1  14       27.59       35.27      0.84 o 
   3  -1  14       31.71       33.36      1.01 o 
   4  -1  14       32.89       33.78      1.25 o 
   5  -1  14      102.68      112.97      5.93 o 
   6  -1  14        5.19        4.09      0.96 o 
   7  -1  14       12.60       12.46      1.46 o 
  -7   0  14       22.33       23.57      1.49 o 
  -6   0  14       23.33       21.79      3.35 o 
  -5   0  14        8.70        9.66      0.93 o 
  -4   0  14        0.01        0.11      0.48 o 
  -3   0  14      160.86      164.57      2.38 o 
  -2   0  14       63.66       55.29      0.99 o 
  -1   0  14      104.46      106.68      1.40 o 
   0   0  14       17.77       16.06      0.61 o 
   1   0  14        1.29        0.64      0.28 o 
   2   0  14       16.83       15.96      0.62 o 
   3   0  14        2.51        1.70      0.34 o 
   4   0  14      257.94      256.28      3.81 o 
   5   0  14      166.37      171.81      4.51 o 
   6   0  14        0.52        0.62      0.69 o 
   7   0  14       37.56       43.72      2.26 o 
  -7   1  14        5.43        6.18      1.49 o 
  -6   1  14       37.29       40.10      2.33 o 
  -5   1  14       40.52       42.38      2.62 o 
  -4   1  14      238.63      243.00      5.39 o 
  -3   1  14       16.69       15.04      0.72 o 
  -2   1  14      138.99      140.71      1.72 o 
  -1   1  14        6.02        6.59      0.36 o 
   0   1  14       71.82       73.49      1.33 o 
   1   1  14        6.83        6.86      0.45 o 
   2   1  14      526.77      519.45      5.26 o 
   3   1  14       13.18       14.40      0.78 o 
   4   1  14      179.24      175.56      2.91 o 
   5   1  14        1.15        0.83      0.50 o 
   6   1  14       25.44       24.01      2.21 o 
   7   1  14       36.59       35.33      3.49 o 
   8   1  14        3.12        1.17      0.82 o 
  -7   2  14       10.71       13.01      1.82 o 
  -6   2  14      105.08       99.92      2.78 o 
  -5   2  14       51.94       47.83      1.77 o 
  -4   2  14        2.46        2.46      0.61 o 
  -3   2  14      102.80      116.07      1.88 o 
  -2   2  14      142.47      139.46      1.84 o 
  -1   2  14      189.58      191.04      2.07 o 
   0   2  14       35.52       37.15      0.77 o 
   1   2  14      157.04      153.86      2.03 o 
   2   2  14        0.23       -0.59      0.29 o 
   3   2  14       74.03       75.30      1.43 o 
   4   2  14       43.67       44.81      1.31 o 
   5   2  14        1.65        2.62      0.83 o 
   6   2  14       37.39       40.04      2.07 o 
   7   2  14       46.37       49.33      2.34 o 
   8   2  14        0.29        0.12      0.70 o 
  -7   3  14        8.00       10.23      1.06 o 
  -6   3  14        7.45        7.05      1.55 o 
  -5   3  14       31.33       32.86      1.36 o 
  -4   3  14       41.67       37.01      1.40 o 
  -3   3  14        5.91        8.04      0.56 o 
  -2   3  14        8.96        9.71      0.55 o 
  -1   3  14      124.97      123.27      1.65 o 
   0   3  14      156.78      156.55      1.87 o 
   1   3  14      196.23      196.81      2.43 o 
   2   3  14       45.73       45.33      1.54 o 
   3   3  14      109.25      109.66      1.82 o 
   4   3  14      182.42      182.57      2.99 o 
   5   3  14      236.53      227.58      3.90 o 
   6   3  14       46.86       46.27      2.23 o 
   7   3  14       27.20       24.66      2.29 o 
   8   3  14        0.02       -0.36      0.69 o 
  -7   4  14        2.27        3.50      0.80 o 
  -6   4  14      200.78      214.94      4.63 o 
  -5   4  14      129.82      123.63      2.74 o 
  -4   4  14        1.91        1.47      0.54 o 
  -3   4  14       59.11       66.39      1.52 o 
  -2   4  14      192.83      190.00      2.51 o 
  -1   4  14      117.08      112.58      1.79 o 
   0   4  14      409.90      389.78      3.83 o 
   1   4  14      220.44      208.26      3.17 o 
   2   4  14       22.79       23.63      0.72 o 
   3   4  14      202.96      210.20      3.37 o 
   4   4  14        3.62        3.44      0.51 o 
   5   4  14      121.47      120.26      2.49 o 
   6   4  14      111.23      101.97      3.36 o 
   7   4  14        1.49        1.09      1.11 o 
   8   4  14       28.18       30.82      2.02 o 
  -7   5  14      132.85      135.15      2.90 o 
  -6   5  14      111.34      110.95      3.19 o 
  -5   5  14       14.41       14.09      1.04 o 
  -4   5  14       64.55       56.49      1.73 o 
  -3   5  14      110.91      118.88      2.85 o 
  -2   5  14       21.59       21.59      0.62 o 
  -1   5  14       95.55       88.41      1.91 o 
   0   5  14       16.97       15.26      0.84 o 
   1   5  14      207.55      212.69      2.60 o 
   2   5  14      104.72      100.23      1.99 o 
   3   5  14        0.30       -0.44      0.25 o 
   4   5  14       91.71       88.13      1.89 o 
   5   5  14       42.96       44.72      1.40 o 
   6   5  14        3.38        3.78      0.95 o 
   7   5  14        4.00        1.96      1.63 o 
   8   5  14        1.00        0.36      0.73 o 
  -7   6  14      387.27      398.17      6.29 o 
  -6   6  14        0.29       -0.04      0.51 o 
  -5   6  14      143.03      145.27      3.85 o 
  -4   6  14      130.85      127.94      2.45 o 
  -3   6  14        7.77        6.18      0.56 o 
  -2   6  14       47.99       47.01      1.04 o 
  -1   6  14       38.57       36.09      0.98 o 
   0   6  14      194.35      191.33      2.83 o 
   1   6  14      329.83      322.51      3.34 o 
   2   6  14       73.48       75.28      1.33 o 
   3   6  14      169.97      180.77      2.60 o 
   4   6  14      107.35      110.72      2.52 o 
   5   6  14      141.32      148.36      7.10 o 
   6   6  14       39.83       41.82      2.23 o 
   7   6  14        1.28        1.53      0.81 o 
  -7   7  14      117.08      128.22      2.92 o 
  -6   7  14        1.21        0.27      0.55 o 
  -5   7  14       77.90       78.56      2.42 o 
  -4   7  14       20.19       16.75      1.14 o 
  -3   7  14      422.74      427.33      8.39 o 
  -2   7  14        0.15       -0.18      0.40 o 
  -1   7  14       65.00       68.91      1.56 o 
   0   7  14      145.77      147.03      2.07 o 
   1   7  14       13.69       14.77      0.61 o 
   2   7  14       60.29       59.85      1.15 o 
   3   7  14       70.31       69.57      2.63 o 
   4   7  14        0.02        0.31      0.44 o 
   5   7  14      164.61      161.51      2.73 o 
   6   7  14        8.73        8.57      1.24 o 
   7   7  14       52.72       54.98      2.53 o 
  -6   8  14        0.05        0.05      0.54 o 
  -5   8  14       16.66       17.53      1.26 o 
  -4   8  14       10.16        9.09      0.87 o 
  -3   8  14      269.51      284.97      3.81 o 
  -2   8  14        0.74        1.26      0.38 o 
  -1   8  14      198.75      195.37      2.70 o 
   0   8  14       47.90       42.60      0.90 o 
   1   8  14       51.90       50.38      1.12 o 
   2   8  14        0.55       -0.18      0.24 o 
   3   8  14       31.10       31.88      0.97 o 
   4   8  14       54.89       53.19      2.60 o 
   5   8  14        5.19        3.80      0.51 o 
   6   8  14       15.05       17.73      1.68 o 
   7   8  14       15.85       15.53      1.66 o 
  -6   9  14      126.26      122.32      3.63 o 
  -5   9  14        0.98        0.02      0.53 o 
  -4   9  14       76.20       81.88      4.15 o 
  -3   9  14       10.99        8.21      1.39 o 
  -2   9  14        1.92        2.68      0.74 o 
  -1   9  14       22.61       22.46      1.13 o 
   0   9  14      124.11      130.80      1.75 o 
   1   9  14        0.21       -0.03      0.29 o 
   2   9  14      113.11      114.60      1.63 o 
   3   9  14        0.51       -0.08      0.30 o 
   4   9  14       56.50       60.45      2.14 o 
   5   9  14        2.03        1.22      0.52 o 
   6   9  14        1.96        1.29      0.79 o 
   7   9  14        0.08        0.16      0.77 o 
  -5  10  14        0.45        0.69      0.70 o 
  -4  10  14       10.15        9.65      0.94 o 
  -3  10  14       28.21       21.22      2.07 o 
  -2  10  14       45.10       47.32      2.70 o 
  -1  10  14       45.24       45.68      1.36 o 
   0  10  14       38.50       40.69      0.97 o 
   1  10  14       11.69        9.39      0.54 o 
   2  10  14       62.68       63.27      1.49 o 
   3  10  14       26.44       25.67      0.88 o 
   4  10  14       67.19       68.30      1.76 o 
   5  10  14       33.57       33.56      1.26 o 
   6  10  14       28.46       26.67      2.64 o 
  -4  11  14        6.84        3.48      1.14 o 
  -3  11  14        6.86        7.18      1.39 o 
  -2  11  14       97.06       93.98      4.05 o 
  -1  11  14       55.87       53.95      1.59 o 
   0  11  14        7.52        7.05      0.57 o 
   1  11  14       22.81       23.98      0.78 o 
   2  11  14       36.48       35.01      1.07 o 
   3  11  14       49.57       51.86      1.42 o 
   4  11  14       64.64       64.70      2.94 o 
   5  11  14        7.01        6.18      1.00 o 
  -3  12  14       12.22       13.30      1.77 o 
  -2  12  14       69.81       68.32      2.55 o 
  -1  12  14       19.47       18.93      1.13 o 
   0  12  14       46.26       46.74      1.54 o 
   1  12  14      104.09      102.28      1.66 o 
   2  12  14        0.44        0.18      0.45 o 
   3  12  14       31.49       33.82      1.53 o 
   4  12  14       19.31       19.68      2.19 o 
   5  12  14       25.06       21.99      2.36 o 
  -2  13  14       63.08       63.15      3.37 o 
  -1  13  14        8.64        8.40      0.77 o 
   0  13  14      109.85      117.96      2.60 o 
   1  13  14       72.07       79.60      1.68 o 
   2  13  14        8.07        7.85      0.71 o 
   3  13  14       17.74       17.54      1.01 o 
  -2  -8  15       17.85       14.55      1.12 o 
  -1  -8  15       16.98       16.65      0.85 o 
   0  -8  15      113.23      112.92      2.83 o 
   1  -8  15        1.02        1.27      0.50 o 
   2  -8  15       18.30       18.77      1.31 o 
  -4  -7  15        0.43       -0.24      0.64 o 
  -3  -7  15       24.61       24.43      1.21 o 
  -2  -7  15        8.43        8.48      0.77 o 
  -1  -7  15      129.35      124.40      2.12 o 
   0  -7  15       67.24       70.63      1.47 o 
   1  -7  15       47.57       50.69      1.75 o 
   2  -7  15        9.66        8.92      0.73 o 
   3  -7  15       38.80       41.00      1.76 o 
  -5  -6  15       61.30       66.26      2.61 o 
  -4  -6  15        5.56        5.10      0.73 o 
  -3  -6  15        2.75        3.23      0.64 o 
  -2  -6  15        1.06        0.10      0.38 o 
  -1  -6  15       68.40       62.44      1.31 o 
   0  -6  15        2.47        1.56      0.39 o 
   1  -6  15       89.89       95.51      2.04 o 
   2  -6  15       35.13       37.71      1.25 o 
   3  -6  15      139.73      144.05      3.36 o 
   4  -6  15       16.86       19.38      1.71 o 
  -5  -5  15       82.76       84.12      3.21 o 
  -4  -5  15       44.48       42.84      1.44 o 
  -3  -5  15       88.46       87.57      1.99 o 
  -2  -5  15       15.24       14.42      0.67 o 
  -1  -5  15      238.96      238.90      3.01 o 
   0  -5  15        9.04        8.63      0.51 o 
   1  -5  15        8.03        8.76      0.86 o 
   2  -5  15        4.61        4.17      0.56 o 
   3  -5  15        0.03       -0.25      0.49 o 
   4  -5  15       70.12       75.61      2.94 o 
   5  -5  15        0.01       -0.57      0.66 o 
  -6  -4  15        7.54        7.52      1.44 o 
  -5  -4  15      207.89      199.96      4.67 o 
  -4  -4  15       19.33       20.05      1.03 o 
  -3  -4  15        0.13       -0.31      0.48 o 
  -2  -4  15       20.51       18.91      0.86 o 
  -1  -4  15        1.93        2.05      0.40 o 
   0  -4  15       66.92       64.89      1.26 o 
   1  -4  15       47.34       45.98      1.23 o 
   2  -4  15       24.72       23.87      1.02 o 
   3  -4  15       81.86       83.78      2.12 o 
   4  -4  15       19.55       17.41      1.13 o 
   5  -4  15        7.61        7.29      1.16 o 
  -6  -3  15       58.29       61.75      5.24 o 
  -5  -3  15       28.00       30.26      1.72 o 
  -4  -3  15        5.05        5.65      0.64 o 
  -3  -3  15       55.80       53.02      1.46 o 
  -2  -3  15        0.06       -0.37      0.30 o 
  -1  -3  15       39.24       35.95      0.93 o 
   0  -3  15        9.67        8.42      0.52 o 
   1  -3  15        7.11        6.26      0.48 o 
   2  -3  15        6.59        5.52      0.57 o 
   3  -3  15      149.54      159.67      2.91 o 
   4  -3  15        8.37        8.66      0.85 o 
   5  -3  15       27.23       31.22      1.60 o 
   6  -3  15       30.93       31.38      2.08 o 
  -7  -2  15        0.88        0.39      1.83 o 
  -6  -2  15       26.50       26.17      1.71 o 
  -5  -2  15      119.59      124.00      3.33 o 
  -4  -2  15      114.72      124.52      2.44 o 
  -3  -2  15      109.65      107.06      2.18 o 
  -2  -2  15       11.99       12.05      0.59 o 
  -1  -2  15      200.60      190.92      2.18 o 
   0  -2  15       61.32       58.78      1.24 o 
   1  -2  15        2.52        2.34      0.35 o 
   2  -2  15        5.16        5.27      0.51 o 
   3  -2  15        4.12        4.21      0.47 o 
   4  -2  15       43.38       45.94      3.30 o 
   5  -2  15       40.90       46.37      1.77 o 
   6  -2  15        0.93        1.26      1.18 o 
  -7  -1  15       65.44       70.97      2.47 o 
  -6  -1  15        0.01        0.36      0.64 o 
  -5  -1  15      170.05      181.34      4.19 o 
  -4  -1  15        6.51        7.67      0.73 o 
  -3  -1  15        8.73        8.09      0.60 o 
  -2  -1  15        0.37        0.01      0.31 o 
  -1  -1  15      102.22      102.04      1.40 o 
   0  -1  15        1.20        0.23      0.28 o 
   1  -1  15        2.65        2.70      0.37 o 
   2  -1  15       30.48       27.10      0.92 o 
   3  -1  15        3.59        4.01      0.44 o 
   4  -1  15        4.02        4.57      0.66 o 
   5  -1  15       27.64       28.41      2.23 o 
   6  -1  15        0.01       -0.13      1.77 o 
   7  -1  15        3.67        4.65      1.07 o 
  -7   0  15       57.88       58.18      3.83 o 
  -6   0  15        9.37        6.77      0.97 o 
  -5   0  15      195.93      195.40      4.38 o 
  -4   0  15      251.57      254.15      3.89 o 
  -3   0  15        0.07        0.41      0.35 o 
  -2   0  15        5.11        3.03      0.36 o 
  -1   0  15       70.65       65.57      1.05 o 
   0   0  15        3.31        3.41      0.60 o 
   1   0  15      167.25      161.08      2.14 o 
   2   0  15      124.56      125.25      2.06 o 
   3   0  15       85.48       87.89      1.61 o 
   4   0  15        0.41        0.58      0.40 o 
   5   0  15       10.24       10.56      1.33 o 
   6   0  15        0.18        0.26      0.69 o 
   7   0  15        0.20       -0.19      0.78 o 
  -7   1  15       59.15       59.70      3.07 o 
  -6   1  15       56.33       63.08      2.24 o 
  -5   1  15       25.75       23.41      1.50 o 
  -4   1  15       46.96       47.93      1.41 o 
  -3   1  15       26.56       26.27      0.90 o 
  -2   1  15        0.51        0.39      0.29 o 
  -1   1  15       24.38       23.14      0.72 o 
   0   1  15       54.21       52.95      0.98 o 
   1   1  15       15.26       16.18      0.66 o 
   2   1  15        5.94        6.23      0.45 o 
   3   1  15       19.73       18.45      0.77 o 
   4   1  15       74.80       71.43      1.71 o 
   5   1  15      191.56      203.47     11.23 o 
   6   1  15       54.34       54.66      2.48 o 
   7   1  15      103.94      111.87      3.71 o 
  -7   2  15        0.94        0.77      0.73 o 
  -6   2  15        4.90        4.97      0.89 o 
  -5   2  15       54.74       55.28      2.08 o 
  -4   2  15       91.29       92.62      1.98 o 
  -3   2  15        0.63        0.82      0.37 o 
  -2   2  15       10.23        6.78      0.48 o 
  -1   2  15       27.69       28.42      0.73 o 
   0   2  15       12.66       11.41      0.55 o 
   1   2  15      278.38      272.16      3.51 o 
   2   2  15       10.77       11.95      0.57 o 
   3   2  15       19.06       20.16      0.79 o 
   4   2  15      397.08      415.58      7.01 o 
   5   2  15       22.43       20.52      1.89 o 
   6   2  15      164.93      172.81      9.63 o 
   7   2  15      120.47      124.92      4.01 o 
  -7   3  15       13.18       13.54      1.24 o 
  -6   3  15        0.19        2.86      0.79 o 
  -5   3  15       41.28       38.66      2.62 o 
  -4   3  15       93.91       98.75      2.06 o 
  -3   3  15       19.04       16.49      0.81 o 
  -2   3  15      442.12      463.79      5.85 o 
  -1   3  15      104.31      105.99      2.03 o 
   0   3  15      259.47      266.30      2.83 o 
   1   3  15        1.94        0.96      0.35 o 
   2   3  15       58.96       64.79      1.19 o 
   3   3  15        9.11        8.00      0.70 o 
   4   3  15        0.79       -0.53      0.37 o 
   5   3  15       54.23       51.39      1.53 o 
   6   3  15      180.00      179.00      4.81 o 
   7   3  15        2.89        0.49      0.80 o 
  -7   4  15       14.53       13.32      1.24 o 
  -6   4  15      330.38      341.58      9.31 o 
  -5   4  15        0.17       -0.43      0.60 o 
  -4   4  15       50.82       49.78      1.68 o 
  -3   4  15      105.59      106.29      2.07 o 
  -2   4  15        0.51        0.58      0.35 o 
  -1   4  15       43.51       45.92      1.10 o 
   0   4  15       98.14       98.68      1.32 o 
   1   4  15      271.61      268.41      3.37 o 
   2   4  15      252.36      251.00      2.96 o 
   3   4  15        6.69        5.80      0.50 o 
   4   4  15       27.50       31.72      1.15 o 
   5   4  15       71.74       71.16      2.21 o 
   6   4  15       11.67       10.84      1.36 o 
   7   4  15        0.24        1.24      0.83 o 
  -7   5  15        6.77        7.66      0.90 o 
  -6   5  15       87.08       95.44      2.87 o 
  -5   5  15      142.77      145.07      3.62 o 
  -4   5  15       14.01       13.32      1.02 o 
  -3   5  15       16.87       19.22      1.11 o 
  -2   5  15       51.89       49.45      1.00 o 
  -1   5  15       34.05       33.27      0.95 o 
   0   5  15      166.69      167.41      2.03 o 
   1   5  15      190.66      190.69      2.44 o 
   2   5  15        6.38        7.96      0.52 o 
   3   5  15       54.85       57.88      1.54 o 
   4   5  15       91.61       97.24      2.81 o 
   5   5  15       24.55       24.13      0.98 o 
   6   5  15      192.21      204.98      5.30 o 
   7   5  15        0.74        0.42      1.12 o 
  -6   6  15       65.80       67.66      2.23 o 
  -5   6  15       34.06       36.20      1.49 o 
  -4   6  15       92.33       89.09      2.26 o 
  -3   6  15        3.14        6.01      0.75 o 
  -2   6  15       28.20       31.19      0.95 o 
  -1   6  15        1.30        1.32      0.36 o 
   0   6  15       67.38       67.07      1.27 o 
   1   6  15       15.78       13.26      0.58 o 
   2   6  15      105.32      110.67      1.78 o 
   3   6  15       49.62       48.43      1.42 o 
   4   6  15        9.13        9.23      0.86 o 
   5   6  15       18.59       19.72      0.92 o 
   6   6  15        0.05        0.50      0.75 o 
   7   6  15       27.53       25.90      2.24 o 
  -6   7  15       47.30       53.04      1.83 o 
  -5   7  15       91.67       94.33      2.42 o 
  -4   7  15       17.72       18.27      1.17 o 
  -3   7  15        9.28       10.84      0.82 o 
  -2   7  15       51.58       49.61      1.21 o 
  -1   7  15        0.03       -0.63      0.31 o 
   0   7  15       76.84       78.17      1.40 o 
   1   7  15      311.51      312.37      3.34 o 
   2   7  15        5.23        4.53      0.60 o 
   3   7  15       71.25       63.29      1.48 o 
   4   7  15       81.72       87.25      2.61 o 
   5   7  15        0.01       -0.14      0.52 o 
   6   7  15       34.81       35.21      3.42 o 
   7   7  15        6.21        7.88      2.14 o 
  -6   8  15        0.01       -0.43      0.53 o 
  -5   8  15       31.09       34.43      1.50 o 
  -4   8  15        2.87        2.11      1.21 o 
  -3   8  15      180.52      171.65      4.08 o 
  -2   8  15        2.81        3.23      0.80 o 
  -1   8  15      196.01      200.27      2.78 o 
   0   8  15       13.77       17.61      0.70 o 
   1   8  15       47.21       48.90      1.18 o 
   2   8  15       38.41       35.25      0.85 o 
   3   8  15      156.51      163.66      3.38 o 
   4   8  15        5.55        3.02      0.69 o 
   5   8  15      124.57      127.46      2.75 o 
   6   8  15        1.13        1.01      0.76 o 
  -5   9  15        1.15        1.46      0.64 o 
  -4   9  15        8.64        7.58      0.75 o 
  -3   9  15        9.31       10.40      1.59 o 
  -2   9  15        3.07        2.39      0.96 o 
  -1   9  15      261.82      251.18      3.80 o 
   0   9  15       45.97       46.05      1.14 o 
   1   9  15      143.92      141.43      2.11 o 
   2   9  15       23.35       22.83      0.86 o 
   3   9  15        7.32        7.45      0.58 o 
   4   9  15      142.08      154.28      4.90 o 
   5   9  15       15.39       16.16      1.81 o 
   6   9  15        3.18        2.00      1.16 o 
  -4  10  15       16.60       20.65      2.11 o 
  -3  10  15       26.04       22.38      2.19 o 
  -2  10  15       71.05       67.23      3.32 o 
  -1  10  15        1.26        1.07      0.49 o 
   0  10  15        7.21        7.96      0.55 o 
   1  10  15       36.87       37.48      0.96 o 
   2  10  15      136.71      136.83      2.57 o 
   3  10  15      113.72      112.01      1.95 o 
   4  10  15       84.22       91.09      2.87 o 
   5  10  15      128.13      128.43      3.60 o 
  -4  11  15       59.80       58.66      3.27 o 
  -3  11  15        1.76        0.15      0.84 o 
  -2  11  15       42.08       41.08      2.67 o 
  -1  11  15       66.22       62.91      1.74 o 
   0  11  15        0.26       -0.21      0.64 o 
   1  11  15      273.41      287.47      3.64 o 
   2  11  15       29.29       32.51      1.55 o 
   3  11  15        2.32        1.25      0.55 o 
   4  11  15        4.10        5.03      0.92 o 
   5  11  15       12.86       12.18      2.01 o 
  -3  12  15       13.33       12.81      1.79 o 
  -2  12  15      110.12      110.46      4.26 o 
  -1  12  15      130.31      131.89      2.69 o 
   0  12  15        1.61        1.02      0.62 o 
   1  12  15       92.35       92.80      1.85 o 
   2  12  15      149.40      164.73      2.53 o 
   3  12  15      187.86      197.78      6.91 o 
   4  12  15       17.29       15.52      1.43 o 
  -1  13  15        6.09        4.90      0.91 o 
   0  13  15        3.78        2.61      0.95 o 
   1  13  15        1.47        0.77      0.60 o 
   2  13  15       33.45       34.45      1.64 o 
  -2  -7  16       10.79        9.37      0.96 o 
  -1  -7  16        4.70        5.13      0.84 o 
   0  -7  16      150.89      148.98      3.52 o 
   1  -7  16       13.66       15.21      0.94 o 
  -3  -6  16       16.85       16.28      1.00 o 
  -2  -6  16       10.22        9.21      0.79 o 
  -1  -6  16      117.93      117.63      2.05 o 
   0  -6  16        1.96        1.64      0.48 o 
   1  -6  16       83.46       89.42      2.00 o 
   2  -6  16        1.73        0.77      0.48 o 
   3  -6  16       13.00       11.31      1.49 o 
  -4  -5  16        0.26        0.53      0.64 o 
  -3  -5  16       36.53       37.73      1.34 o 
  -2  -5  16       15.60       15.87      0.84 o 
  -1  -5  16        3.43        3.08      0.48 o 
   0  -5  16       47.58       47.74      1.64 o 
   1  -5  16       39.01       42.05      1.33 o 
   2  -5  16        0.04       -0.14      0.40 o 
   3  -5  16       11.29       12.33      1.10 o 
   4  -5  16        1.91        0.98      0.80 o 
  -5  -4  16        3.43        3.57      0.75 o 
  -4  -4  16      128.23      130.64      2.86 o 
  -3  -4  16       68.86       71.44      1.77 o 
  -2  -4  16       20.58       18.97      0.79 o 
  -1  -4  16        9.05        8.35      0.61 o 
   0  -4  16      114.22      112.90      1.90 o 
   1  -4  16        0.61        0.45      0.34 o 
   2  -4  16        1.22        0.62      0.42 o 
   3  -4  16       76.49       79.25      2.37 o 
   4  -4  16        0.02        0.15      0.71 o 
   5  -4  16        8.95        9.03      1.25 o 
  -5  -3  16       46.48       47.43      2.35 o 
  -4  -3  16        1.08        2.11      0.72 o 
  -3  -3  16       85.14       82.86      2.14 o 
  -2  -3  16        2.27        1.80      0.37 o 
  -1  -3  16       22.22       21.14      0.85 o 
   0  -3  16       72.26       68.11      1.39 o 
   1  -3  16       66.15       69.61      1.33 o 
   2  -3  16       14.69       13.40      0.76 o 
   3  -3  16       22.94       25.08      1.15 o 
   4  -3  16        0.64       -0.51      0.68 o 
   5  -3  16       56.34       58.39      2.63 o 
  -6  -2  16       53.67       58.43      2.30 o 
  -5  -2  16       45.52       42.71      1.97 o 
  -4  -2  16       74.15       76.46      1.77 o 
  -3  -2  16      361.46      349.79      5.62 o 
  -2  -2  16       14.47       12.20      0.64 o 
  -1  -2  16       29.28       29.75      0.86 o 
   0  -2  16       73.10       74.03      1.88 o 
   1  -2  16        7.59        7.22      0.54 o 
   2  -2  16       19.55       22.32      1.02 o 
   3  -2  16       49.63       47.90      1.48 o 
   4  -2  16       14.66       15.85      1.15 o 
   5  -2  16       47.67       52.56      2.43 o 
   6  -2  16       45.33       42.89      2.43 o 
  -6  -1  16       51.16       48.64      2.11 o 
  -5  -1  16       11.62       12.53      1.22 o 
  -4  -1  16      191.52      194.31      2.88 o 
  -3  -1  16      200.19      205.39      3.72 o 
  -2  -1  16        8.57        8.36      0.54 o 
  -1  -1  16       74.52       76.90      1.57 o 
   0  -1  16        8.54        7.29      0.57 o 
   1  -1  16       68.98       63.00      1.55 o 
   2  -1  16       21.20       18.76      0.86 o 
   3  -1  16      109.99      114.25      3.09 o 
   4  -1  16       72.17       74.56      2.12 o 
   5  -1  16        4.08        4.65      0.97 o 
   6  -1  16       13.13       12.96      1.52 o 
  -6   0  16       23.07       22.46      1.54 o 
  -5   0  16        0.35        0.50      0.70 o 
  -4   0  16        0.07       -0.30      0.52 o 
  -3   0  16       22.63       21.44      1.00 o 
  -2   0  16       48.19       51.82      1.13 o 
  -1   0  16       32.42       30.65      1.00 o 
   0   0  16      104.54      101.27      1.71 o 
   1   0  16        3.39        2.83      0.37 o 
   2   0  16      145.57      150.02      2.38 o 
   3   0  16       21.94       22.94      0.86 o 
   4   0  16       17.49       15.50      1.06 o 
   5   0  16       20.47       22.32      1.41 o 
   6   0  16       32.14       34.75      2.16 o 
  -6   1  16        0.40        0.93      0.89 o 
  -5   1  16       43.53       45.12      2.01 o 
  -4   1  16       56.35       58.16      1.59 o 
  -3   1  16       14.32       13.96      0.76 o 
  -2   1  16       24.98       27.20      1.12 o 
  -1   1  16       52.30       51.14      1.27 o 
   0   1  16       13.12       13.14      0.85 o 
   1   1  16       13.29       12.63      0.73 o 
   2   1  16       40.08       43.82      1.17 o 
   3   1  16        0.01       -0.24      0.30 o 
   4   1  16       14.15       16.84      1.13 o 
   5   1  16        0.47        0.46      0.62 o 
   6   1  16        8.47        9.59      1.34 o 
  -6   2  16       21.12       20.40      1.48 o 
  -5   2  16      623.47      635.33     11.12 o 
  -4   2  16       84.58       81.25      2.83 o 
  -3   2  16       18.39       19.08      0.85 o 
  -2   2  16      246.13      255.63      3.25 o 
  -1   2  16       19.47       22.43      1.04 o 
   0   2  16       22.14       20.60      0.76 o 
   1   2  16      213.06      214.02      2.77 o 
   2   2  16      300.93      302.38      3.91 o 
   3   2  16      131.49      131.46      2.13 o 
   4   2  16        4.13        4.31      1.18 o 
   5   2  16        9.41        9.23      0.67 o 
   6   2  16       23.07       27.14      3.15 o 
   7   2  16        0.93        0.22      0.77 o 
  -6   3  16      147.10      153.53      3.85 o 
  -5   3  16      126.11      129.22      3.45 o 
  -4   3  16        0.81        1.63      0.54 o 
  -3   3  16       51.93       53.38      1.92 o 
  -2   3  16        2.83        1.49      0.43 o 
  -1   3  16       17.63       17.83      0.76 o 
   0   3  16       13.04       10.65      0.61 o 
   1   3  16        1.87        0.90      0.34 o 
   2   3  16       39.55       42.35      1.70 o 
   3   3  16      119.32      124.15      2.17 o 
   4   3  16       11.99       11.58      0.95 o 
   5   3  16      169.26      179.46      3.14 o 
   6   3  16       22.97       23.77      1.92 o 
   7   3  16       36.25       42.52      2.41 o 
  -6   4  16      166.78      170.60      4.17 o 
  -5   4  16       49.18       49.39      2.10 o 
  -4   4  16       12.23       10.19      1.09 o 
  -3   4  16        6.54        7.76      1.05 o 
  -2   4  16        0.08       -0.33      0.34 o 
  -1   4  16      138.39      134.93      2.11 o 
   0   4  16       78.18       76.40      1.30 o 
   1   4  16      176.01      167.31      2.41 o 
   2   4  16        5.04        3.87      0.44 o 
   3   4  16        8.24        7.42      0.57 o 
   4   4  16        5.80        4.81      0.70 o 
   5   4  16       69.91       71.48      1.66 o 
   6   4  16       64.32       76.85      3.04 o 
   7   4  16       11.98        9.00      1.38 o 
  -6   5  16        3.07        5.15      0.80 o 
  -5   5  16       45.38       49.82      2.11 o 
  -4   5  16        1.57        0.60      0.66 o 
  -3   5  16      211.13      203.01      3.30 o 
  -2   5  16       72.33       71.88      1.37 o 
  -1   5  16       88.95       85.55      1.61 o 
   0   5  16       11.51       13.63      0.57 o 
   1   5  16        9.99        9.83      0.61 o 
   2   5  16      249.84      252.04      3.74 o 
   3   5  16        0.97        0.79      0.38 o 
   4   5  16       54.29       57.00      1.84 o 
   5   5  16       26.90       24.07      1.14 o 
   6   5  16       12.51       14.37      1.57 o 
   7   5  16        2.90        2.25      0.96 o 
  -6   6  16       57.70       63.10      2.03 o 
  -5   6  16        6.93        7.41      0.88 o 
  -4   6  16       13.88       13.15      1.04 o 
  -3   6  16       61.38       60.28      2.16 o 
  -2   6  16       21.95       24.83      1.31 o 
  -1   6  16        9.84       10.47      0.92 o 
   0   6  16        7.83        9.27      0.56 o 
   1   6  16       14.58       15.16      0.66 o 
   2   6  16       51.96       56.14      1.46 o 
   3   6  16       12.00       14.68      0.79 o 
   4   6  16       35.43       39.35      1.73 o 
   5   6  16       53.60       55.03      1.65 o 
   6   6  16       10.95        9.56      2.45 o 
  -5   7  16        0.43        0.63      0.58 o 
  -4   7  16        1.66        1.63      0.60 o 
  -3   7  16        5.84        7.92      1.02 o 
  -2   7  16       11.90       10.75      1.04 o 
  -1   7  16        4.45        5.00      0.88 o 
   0   7  16       77.58       78.16      1.42 o 
   1   7  16      178.02      188.88      2.32 o 
   2   7  16       80.80       81.03      1.61 o 
   3   7  16       24.04       24.55      0.99 o 
   4   7  16        7.64        8.98      2.84 o 
   5   7  16      116.92      117.14      2.62 o 
   6   7  16        0.09        0.06      0.75 o 
  -5   8  16       30.59       28.49      1.52 o 
  -4   8  16       50.50       51.58      3.06 o 
  -3   8  16      104.96      106.12      3.06 o 
  -2   8  16        2.30        1.37      0.85 o 
  -1   8  16        3.64        3.82      0.47 o 
   0   8  16        5.06        5.16      0.49 o 
   1   8  16       19.73       21.83      0.83 o 
   2   8  16        2.54        2.11      0.42 o 
   3   8  16       32.73       34.36      1.02 o 
   4   8  16       10.09        7.94      1.33 o 
   5   8  16       84.96       84.11      3.78 o 
   6   8  16      121.60      125.42      4.70 o 
  -4   9  16       23.72       27.42      2.46 o 
  -3   9  16      134.43      136.58      5.10 o 
  -2   9  16       85.53       79.85      4.39 o 
  -1   9  16       67.35       67.94      2.53 o 
   0   9  16       32.21       32.67      1.04 o 
   1   9  16        4.86        4.43      0.47 o 
   2   9  16       75.68       77.20      1.69 o 
   3   9  16       79.61       83.64      1.64 o 
   4   9  16       28.59       31.23      1.68 o 
   5   9  16       82.61       87.21      3.90 o 
  -4  10  16       30.19       32.44      2.49 o 
  -3  10  16       94.10       88.62      3.98 o 
  -2  10  16        0.40       -0.03      0.61 o 
  -1  10  16      160.65      170.36      3.21 o 
   0  10  16       23.80       23.93      0.99 o 
   1  10  16      176.26      177.45      2.38 o 
   2  10  16       72.88       70.95      1.98 o 
   3  10  16       28.74       27.88      1.05 o 
   4  10  16       69.11       68.04      3.99 o 
   5  10  16       25.96       29.34      1.69 o 
  -3  11  16       44.42       46.06      2.94 o 
  -2  11  16        1.81        1.40      0.73 o 
  -1  11  16       18.31       18.22      1.03 o 
   0  11  16       33.41       35.42      1.79 o 
   1  11  16       17.82       17.11      0.71 o 
   2  11  16      112.02      121.58      2.70 o 
   3  11  16       61.21       63.43      2.46 o 
   4  11  16       17.92       20.49      1.62 o 
  -1  12  16        7.04        6.98      1.04 o 
   0  12  16        7.72        6.56      0.76 o 
   1  12  16       77.82       80.04      1.69 o 
   2  12  16       83.41       92.85      1.77 o 
  -1  -6  17        1.25        1.62      0.45 o 
   0  -6  17        7.21        7.28      0.90 o 
   1  -6  17        3.47        2.68      0.56 o 
  -3  -5  17       18.82       18.58      1.05 o 
  -2  -5  17        2.80        2.41      0.55 o 
  -1  -5  17       11.36       11.54      0.71 o 
   0  -5  17       57.03       56.84      1.86 o 
   1  -5  17       26.88       26.78      1.20 o 
   2  -5  17        3.74        4.51      0.61 o 
   3  -5  17       28.31       29.40      1.59 o 
  -4  -4  17       12.24       11.46      1.00 o 
  -3  -4  17        8.62        9.09      1.07 o 
  -2  -4  17       24.30       25.60      1.10 o 
  -1  -4  17        2.93        3.15      0.59 o 
   0  -4  17        0.13        0.34      0.36 o 
   1  -4  17       62.83       61.24      1.62 o 
   2  -4  17       25.17       23.05      2.33 o 
   3  -4  17       36.69       38.42      1.84 o 
   4  -4  17        3.59        2.94      0.95 o 
  -4  -3  17       46.25       50.31      1.72 o 
  -3  -3  17       69.04       66.88      1.93 o 
  -2  -3  17       67.22       66.92      1.49 o 
  -1  -3  17       27.24       27.43      1.08 o 
   0  -3  17       57.77       59.42      1.32 o 
   1  -3  17        1.95        1.64      0.40 o 
   2  -3  17       18.83       19.02      1.26 o 
   3  -3  17       75.88       75.89      2.73 o 
   4  -3  17       35.27       39.37      2.26 o 
  -5  -2  17       34.36       37.68      1.57 o 
  -4  -2  17       12.33        9.78      0.91 o 
  -3  -2  17        0.50        1.81      0.62 o 
  -2  -2  17       97.28       98.51      2.39 o 
  -1  -2  17       26.99       23.15      1.00 o 
   0  -2  17       43.53       42.74      1.10 o 
   1  -2  17        6.83        5.87      0.73 o 
   2  -2  17       10.82       11.03      0.71 o 
   3  -2  17       82.01       82.55      3.29 o 
   4  -2  17       62.96       66.35      2.76 o 
   5  -2  17       36.44       37.91      2.23 o 
  -5  -1  17       71.55       77.08      2.65 o 
  -4  -1  17       33.11       36.01      2.08 o 
  -3  -1  17       84.19       84.37      2.16 o 
  -2  -1  17       11.34       10.05      0.59 o 
  -1  -1  17      284.37      268.40      4.36 o 
   0  -1  17       84.17       78.48      1.51 o 
   1  -1  17        4.89        6.15      0.55 o 
   2  -1  17       43.89       43.87      1.33 o 
   3  -1  17       10.83       11.90      0.98 o 
   4  -1  17        7.31        9.09      1.24 o 
   5  -1  17       33.54       32.92      3.54 o 
  -5   0  17       10.32        9.73      2.33 o 
  -4   0  17      431.57      440.46      5.89 o 
  -3   0  17      320.36      314.83      5.18 o 
  -2   0  17       41.90       44.47      1.39 o 
  -1   0  17      135.48      142.51      2.40 o 
   0   0  17       21.80       21.39      0.76 o 
   1   0  17       73.10       73.60      1.37 o 
   2   0  17      202.36      197.34      2.92 o 
   3   0  17       74.19       75.52      2.35 o 
   4   0  17      122.08      123.17      5.47 o 
   5   0  17       39.93       42.71      2.24 o 
  -6   1  17       39.20       39.08      1.91 o 
  -5   1  17       66.33       68.15      3.12 o 
  -4   1  17       89.62       93.75      2.02 o 
  -3   1  17      137.79      139.33      2.88 o 
  -2   1  17       63.21       57.03      1.30 o 
  -1   1  17      129.17      130.68      2.27 o 
   0   1  17       25.31       23.64      0.83 o 
   1   1  17      107.92      108.50      1.72 o 
   2   1  17        1.78        0.94      0.40 o 
   3   1  17       16.58       16.68      0.79 o 
   4   1  17       38.66       35.39      1.60 o 
   5   1  17        2.10        2.52      0.98 o 
   6   1  17      207.05      221.16      5.95 o 
  -6   2  17        0.03        0.30      0.95 o 
  -5   2  17      132.53      139.52      3.68 o 
  -4   2  17       56.27       56.20      1.53 o 
  -3   2  17        5.88        4.45      1.17 o 
  -2   2  17        2.19        1.72      0.41 o 
  -1   2  17       20.64       20.92      0.88 o 
   0   2  17        1.09        0.68      0.33 o 
   1   2  17       23.07       20.43      0.82 o 
   2   2  17      209.95      202.80      5.16 o 
   3   2  17       27.16       26.83      0.94 o 
   4   2  17        1.21        1.09      0.56 o 
   5   2  17        1.09        0.20      0.70 o 
   6   2  17       71.29       72.26      3.06 o 
  -6   3  17        2.38        2.66      0.97 o 
  -5   3  17       11.07       12.04      1.27 o 
  -4   3  17       64.88       60.35      1.82 o 
  -3   3  17        3.43        1.25      1.07 o 
  -2   3  17       24.27       22.53      1.05 o 
  -1   3  17      128.82      126.41      2.22 o 
   0   3  17       47.93       47.68      1.51 o 
   1   3  17      113.11      119.51      1.96 o 
   2   3  17      170.41      176.10      2.92 o 
   3   3  17      134.93      138.11      2.34 o 
   4   3  17        1.27        1.86      0.69 o 
   5   3  17       18.04       19.67      1.69 o 
   6   3  17       14.90       14.11      1.64 o 
  -5   4  17      143.20      143.74      3.76 o 
  -4   4  17       21.80       21.14      1.22 o 
  -3   4  17      331.81      329.06      6.49 o 
  -2   4  17        1.58        1.01      0.47 o 
  -1   4  17        3.52        1.42      0.44 o 
   0   4  17        2.38        2.77      0.36 o 
   1   4  17        6.25        5.95      0.52 o 
   2   4  17       27.42       21.97      1.35 o 
   3   4  17       54.69       57.91      1.44 o 
   4   4  17        0.12        0.01      0.46 o 
   5   4  17       36.99       41.49      1.43 o 
   6   4  17        2.96        0.78      0.87 o 
  -5   5  17       26.43       29.23      2.17 o 
  -4   5  17       46.21       46.45      1.88 o 
  -3   5  17       16.31       15.37      1.29 o 
  -2   5  17        2.22        1.61      0.50 o 
  -1   5  17       26.20       25.15      0.90 o 
   0   5  17       15.10       17.40      0.81 o 
   1   5  17       85.49       88.43      1.49 o 
   2   5  17      120.95      120.88      3.63 o 
   3   5  17        1.27        0.88      0.42 o 
   4   5  17        5.71        4.91      0.72 o 
   5   5  17       21.24       23.70      3.03 o 
   6   5  17       76.88       87.23      4.22 o 
  -5   6  17       11.51       10.82      1.03 o 
  -4   6  17        0.81        1.00      0.56 o 
  -3   6  17      146.66      146.25      3.69 o 
  -2   6  17       12.66        9.09      0.97 o 
  -1   6  17       25.75       24.12      1.00 o 
   0   6  17       23.25       22.00      1.26 o 
   1   6  17       41.60       43.58      1.02 o 
   2   6  17        2.82        3.98      0.55 o 
   3   6  17       46.68       46.25      1.29 o 
   4   6  17        4.28        4.28      1.11 o 
   5   6  17       28.91       32.10      1.97 o 
   6   6  17       21.78       24.41      1.92 o 
  -5   7  17        0.83        1.81      0.67 o 
  -4   7  17       90.07       93.68      4.01 o 
  -3   7  17      108.80      113.68      3.20 o 
  -2   7  17       15.19       17.54      2.70 o 
  -1   7  17      237.24      224.20      3.05 o 
   0   7  17       16.59       14.04      0.86 o 
   1   7  17      132.86      132.27      1.94 o 
   2   7  17       12.54       11.27      0.70 o 
   3   7  17        3.57        3.97      0.58 o 
   4   7  17       27.64       29.40      2.23 o 
   5   7  17       41.27       45.50      2.82 o 
  -4   8  17       24.81       20.64      1.53 o 
  -3   8  17        1.06        2.90      1.07 o 
  -2   8  17      176.47      174.83      4.31 o 
  -1   8  17       84.90       83.70      2.74 o 
   0   8  17       43.95       48.13      3.07 o 
   1   8  17       45.69       44.75      1.11 o 
   2   8  17        0.65       -0.38      0.34 o 
   3   8  17      174.26      180.47      3.07 o 
   4   8  17       65.37       64.84      3.23 o 
   5   8  17       39.56       42.94      2.73 o 
  -3   9  17       52.19       57.75      3.19 o 
  -2   9  17       23.87       23.11      1.65 o 
  -1   9  17       13.58       13.18      0.90 o 
   0   9  17       58.88       54.95      1.43 o 
   1   9  17       29.61       31.68      1.14 o 
   2   9  17       95.27      100.19      2.40 o 
   3   9  17       89.50       97.96      1.98 o 
   4   9  17       10.19       11.47      2.00 o 
  -3  10  17       11.89        9.28      1.54 o 
  -2  10  17      154.06      166.51      4.29 o 
  -1  10  17       35.35       33.53      1.28 o 
   0  10  17        1.68        2.52      0.50 o 
   1  10  17       28.45       31.83      1.08 o 
   2  10  17        8.81        8.32      0.84 o 
   3  10  17        3.98        4.19      0.93 o 
   4  10  17       55.93       59.66      1.95 o 
  -1  11  17        7.08        6.58      1.01 o 
   0  11  17       79.22       79.65      2.06 o 
   1  11  17       17.61       20.66      0.85 o 
   2  11  17      173.94      190.29      3.09 o 
  -2  -4  18       71.57       69.83      1.98 o 
  -1  -4  18       65.20       64.20      2.00 o 
   0  -4  18        0.41        0.03      0.49 o 
   1  -4  18       42.23       42.58      1.43 o 
   2  -4  18        0.55       -0.39      0.44 o 
  -3  -3  18        4.36        5.21      1.00 o 
  -2  -3  18        0.33       -0.17      0.48 o 
  -1  -3  18        0.07        0.21      0.42 o 
   0  -3  18       68.09       69.61      1.69 o 
   1  -3  18        0.33        0.23      0.45 o 
   2  -3  18       24.35       24.90      1.76 o 
   3  -3  18        0.20       -0.32      0.58 o 
  -4  -2  18       13.16       14.39      1.08 o 
  -3  -2  18        6.12        5.44      0.74 o 
  -2  -2  18      186.96      188.31      3.10 o 
  -1  -2  18        3.17        2.05      0.52 o 
   0  -2  18       66.66       68.30      1.48 o 
   1  -2  18      144.23      142.78      2.26 o 
   2  -2  18       90.01       94.63      2.07 o 
   3  -2  18       92.00       93.85      2.64 o 
   4  -2  18       72.32       75.79      4.10 o 
  -4  -1  18      106.14      108.35      2.59 o 
  -3  -1  18       33.22       32.69      1.38 o 
  -2  -1  18       55.88       60.46      1.86 o 
  -1  -1  18        3.72        4.45      0.61 o 
   0  -1  18       88.55       91.56      1.57 o 
   1  -1  18       11.46       10.77      0.63 o 
   2  -1  18        0.25        0.02      0.43 o 
   3  -1  18       47.33       47.04      3.40 o 
   4  -1  18        0.04        0.60      0.78 o 
  -4   0  18      201.49      200.12      3.80 o 
  -3   0  18        4.45        5.53      0.75 o 
  -2   0  18        7.61        6.00      0.75 o 
  -1   0  18        2.01        1.84      0.50 o 
   0   0  18       24.35       25.51      0.88 o 
   1   0  18       11.96       13.05      0.66 o 
   2   0  18        2.51        2.75      0.48 o 
   3   0  18      203.94      207.95      4.22 o 
   4   0  18        0.25       -0.62      0.67 o 
   5   0  18        4.71        6.25      1.13 o 
  -5   1  18       11.84       11.81      1.10 o 
  -4   1  18       31.68       33.68      1.44 o 
  -3   1  18        5.36        5.36      1.38 o 
  -2   1  18        0.15       -0.38      0.47 o 
  -1   1  18      140.13      130.80      2.63 o 
   0   1  18        0.31        0.55      0.34 o 
   1   1  18       91.44       92.65      1.69 o 
   2   1  18        4.07        3.72      0.51 o 
   3   1  18       45.85       55.54      1.95 o 
   4   1  18        9.38       10.87      1.30 o 
   5   1  18       17.51       18.24      1.79 o 
  -5   2  18        0.09        0.63      0.76 o 
  -4   2  18      117.90      115.84      5.25 o 
  -3   2  18       10.51        8.61      1.04 o 
  -2   2  18       46.91       45.24      1.54 o 
  -1   2  18       52.71       47.62      1.46 o 
   0   2  18        2.90        2.80      0.42 o 
   1   2  18       85.85       82.64      1.58 o 
   2   2  18       83.99       83.96      1.86 o 
   3   2  18       49.61       53.13      1.88 o 
   4   2  18       12.12       11.35      1.30 o 
   5   2  18        0.59        0.49      1.58 o 
  -5   3  18        0.27        1.46      0.77 o 
  -4   3  18      146.73      152.59      3.80 o 
  -3   3  18       78.41       69.65      2.36 o 
  -2   3  18       25.56       23.08      1.25 o 
  -1   3  18        0.88       -0.27      0.46 o 
   0   3  18       39.00       37.18      1.02 o 
   1   3  18        9.91        9.83      0.63 o 
   2   3  18       15.98       15.12      1.27 o 
   3   3  18       29.56       29.98      1.11 o 
   4   3  18        1.38        1.76      0.80 o 
   5   3  18       22.64       24.16      1.89 o 
  -5   4  18        3.40        3.77      0.91 o 
  -4   4  18        2.98        1.61      0.81 o 
  -3   4  18       30.79       31.80      1.67 o 
  -2   4  18       11.96       11.16      0.93 o 
  -1   4  18       11.72       12.68      0.99 o 
   0   4  18        9.55        9.47      0.80 o 
   1   4  18       12.40       11.50      0.67 o 
   2   4  18       44.11       46.72      1.37 o 
   3   4  18        3.47        3.18      0.57 o 
   4   4  18        7.12        5.80      1.01 o 
   5   4  18       13.19       12.24      1.51 o 
  -4   5  18        7.44        7.67      1.08 o 
  -3   5  18       15.90       16.57      1.34 o 
  -2   5  18       95.87       96.93      2.36 o 
  -1   5  18        9.58       11.00      0.84 o 
   0   5  18       60.78       62.46      1.75 o 
   1   5  18       63.25       63.28      1.24 o 
   2   5  18        3.34        2.44      0.50 o 
   3   5  18       58.64       59.65      1.64 o 
   4   5  18       15.75       16.22      1.84 o 
   5   5  18      146.44      158.04      5.77 o 
  -4   6  18       43.18       39.40      2.30 o 
  -3   6  18       20.29       19.80      1.44 o 
  -2   6  18       67.24       66.90      1.96 o 
  -1   6  18       15.34       14.99      1.68 o 
   0   6  18        2.73        1.94      0.53 o 
   1   6  18       68.27       71.10      1.33 o 
   2   6  18        1.50        1.35      0.42 o 
   3   6  18        2.13        0.98      0.47 o 
   4   6  18       76.94       77.12      3.62 o 
   5   6  18        0.30       -0.10      0.84 o 
  -4   7  18       46.13       46.30      2.07 o 
  -3   7  18       38.25       41.62      1.96 o 
  -2   7  18      230.28      230.90      6.39 o 
  -1   7  18       16.39       16.57      0.85 o 
   0   7  18        9.80       10.66      0.90 o 
   1   7  18        9.12        9.16      0.64 o 
   2   7  18       15.98       16.24      0.95 o 
   3   7  18       83.35       91.47      5.50 o 
   4   7  18       59.24       62.66      3.24 o 
  -3   8  18      127.49      139.45      5.24 o 
  -2   8  18       19.09       22.49      1.62 o 
  -1   8  18       91.20       97.04      2.23 o 
   0   8  18       81.56       85.49      3.22 o 
   1   8  18       56.23       56.27      1.43 o 
   2   8  18       26.86       25.06      1.60 o 
   3   8  18        1.40        1.36      0.56 o 
   4   8  18        0.13        0.20      0.89 o 
  -2   9  18       61.01       54.68      2.27 o 
  -1   9  18       59.90       58.79      1.67 o 
   0   9  18        0.18        0.28      0.41 o 
   1   9  18       94.57       98.94      1.92 o 
   2   9  18        0.01       -0.41      0.48 o 
   3   9  18       64.66       66.40      2.00 o 
  -1  10  18       25.16       25.37      1.76 o 
   0  10  18       57.61       62.45      1.81 o 
   1  10  18       14.67       16.73      0.85 o 
   2  10  18       65.62       72.83      2.08 o 
   0  -3  19       66.62       64.25      1.65 o 
  -2  -2  19        6.70        7.06      3.08 o 
  -1  -2  19        3.53        3.27      0.59 o 
   0  -2  19        1.43        1.23      0.53 o 
   1  -2  19        0.83        0.74      0.49 o 
   2  -2  19       33.74       38.25      1.32 o 
  -3  -1  19      118.50      124.77      3.37 o 
  -2  -1  19        2.14        1.12      0.64 o 
  -1  -1  19       51.26       46.96      1.49 o 
   0  -1  19       45.55       46.65      1.51 o 
   1  -1  19       38.16       38.60      1.30 o 
   2  -1  19        0.00       -0.07      0.45 o 
   3  -1  19       22.57       24.78      1.72 o 
  -3   0  19      101.97       98.19      2.92 o 
  -2   0  19       13.80       14.46      1.24 o 
  -1   0  19        0.07        0.17      0.44 o 
   0   0  19       46.03       49.98      1.57 o 
   1   0  19       17.67       18.74      0.89 o 
   2   0  19      114.84      118.11      2.38 o 
   3   0  19      177.28      174.11      3.85 o 
  -3   1  19        0.35        0.48      0.71 o 
  -2   1  19        1.72        2.12      0.60 o 
  -1   1  19        0.03        0.84      0.46 o 
   0   1  19       42.41       39.89      1.41 o 
   1   1  19        0.02       -0.11      0.38 o 
   2   1  19       35.51       39.80      1.45 o 
   3   1  19       58.25       50.38      1.89 o 
   4   1  19        3.45        4.10      0.98 o 
  -4   2  19       52.47       54.67      2.17 o 
  -3   2  19      109.49      109.74      3.10 o 
  -2   2  19       46.19       45.20      1.58 o 
  -1   2  19       11.51       11.23      0.84 o 
   0   2  19        0.14        0.26      0.47 o 
   1   2  19       73.15       76.66      1.65 o 
   2   2  19        3.50        2.68      0.62 o 
   3   2  19        0.62       -0.16      0.55 o 
   4   2  19       17.16       20.47      1.74 o 
  -4   3  19        1.23        1.42      0.80 o 
  -3   3  19       14.19       12.49      1.97 o 
  -2   3  19       10.04       10.28      0.93 o 
  -1   3  19       54.03       52.53      1.57 o 
   0   3  19        4.23        4.75      0.68 o 
   1   3  19       62.74       62.95      1.48 o 
   2   3  19       54.43       61.49      1.93 o 
   3   3  19        5.68        7.42      1.03 o 
   4   3  19       15.27       15.29      1.53 o 
  -3   4  19        5.21        4.17      0.92 o 
  -2   4  19      289.16      281.35      4.85 o 
  -1   4  19        7.70        7.23      1.42 o 
   0   4  19       32.94       32.20      2.00 o 
   1   4  19       44.63       44.47      1.11 o 
   2   4  19       18.07       17.00      1.06 o 
   3   4  19        1.55        1.02      0.70 o 
   4   4  19        6.67        5.41      1.28 o 
  -3   5  19      101.53       97.30      2.96 o 
  -2   5  19        7.59        7.82      0.87 o 
  -1   5  19      122.92      128.26      2.65 o 
   0   5  19       89.60       85.18      2.13 o 
   1   5  19       16.83       16.66      0.76 o 
   2   5  19       75.62       81.57      2.09 o 
   3   5  19        8.81        7.27      2.31 o 
   4   5  19       77.01       83.09      3.84 o 
  -3   6  19        2.92        3.53      0.90 o 
  -2   6  19       61.35       63.72      2.41 o 
  -1   6  19       64.60       67.84      1.82 o 
   0   6  19        3.65        2.75      0.58 o 
   1   6  19       20.23       21.15      0.84 o 
   2   6  19        0.42        0.15      0.42 o 
   3   6  19        0.13       -0.23      0.64 o 
   4   6  19       35.72       39.06      2.65 o 
  -2   7  19       53.16       60.82      2.38 o 
  -1   7  19        1.74        1.76      0.45 o 
   0   7  19       25.03       26.99      1.24 o 
   1   7  19       23.21       23.68      1.18 o 
   2   7  19       44.16       47.64      1.37 o 
   3   7  19       28.82       29.23      1.40 o 
  -2   8  19        8.41        9.54      1.17 o 
  -1   8  19       78.18       80.48      5.39 o 
   0   8  19        0.22       -0.67      0.47 o 
   1   8  19        3.31        2.49      0.59 o 
   2   8  19        0.72        1.04      0.58 o 
   0   9  19        1.35        1.37      0.46 o 
   1   9  19       13.22       13.69      1.14 o 
  -1   0  20       77.83       80.83      1.99 o 
   0   0  20       18.16       19.81      1.11 o 
   1   0  20       16.68       15.12      1.00 o 
  -2   1  20        4.45        4.59      0.87 o 
  -1   1  20       10.78       10.39      0.83 o 
   0   1  20       51.16       57.01      1.70 o 
   1   1  20       28.33       28.13      2.04 o 
   2   1  20      101.79      106.72      2.46 o 
  -2   2  20       26.07       27.34      1.63 o 
  -1   2  20       15.76       14.73      0.95 o 
   0   2  20       25.78       26.12      1.19 o 
   1   2  20        0.04        0.21      0.48 o 
   2   2  20       78.83       78.73      2.05 o 
  -2   3  20       65.41       61.65      2.50 o 
  -1   3  20       20.07       20.35      1.09 o 
   0   3  20       61.18       67.17      1.87 o 
   1   3  20       88.68       90.06      2.19 o 
   2   3  20        2.54        2.18      0.74 o 
  -2   4  20        5.46        4.21      0.86 o 
  -1   4  20       92.12       96.56      2.23 o 
   0   4  20       10.10       11.65      0.92 o 
   1   4  20        7.48        9.12      0.81 o 
   2   4  20       20.43       22.85      1.17 o 
  -1   5  20      108.21      121.36      2.57 o 
   0   5  20        4.90        5.39      0.77 o 
   1   5  20       17.91       18.86      1.07 o 
   2   5  20        2.12        2.24      0.52 o 
  -1   6  20        0.27       -0.96      0.61 o 
   0   6  20      141.56      138.97      4.15 o 
   1   6  20        0.11        0.95      0.70 o 
                                                 
